# Supplementary material for: Two New Dihydrosphingosine Analogs Against Mycobacterium tuberculosis Affect gltA1, lprQ, and rpsO Expression
Source: Front Microbiol. 2021 Nov 3;12:742867. doi: 10.3389/fmicb.2021.742867 (PMC8595602; doi:10.3389/fmicb.2021.742867)
Supplement: Supplementary file 2 [file Table_1.xlsx]

## Sheet: 9E vs 10E
"Ids"	"Comment"	"Scientific.Name."	"Log-Fold"	"Annotation"
"cspA-4088325-4088528_at"	"PROBABLE COLD SHOCK PROTEIN A CSPA"	"cspA"	1.20448	"LOCUS_TAG=Rv3648c from gb:NC_000962.2 /GEN=cspA /DB_XREF=GeneID:885837 /DB_XREF=PID:g15610784 /SEG=NC_000962.2:-4088328	4088531 /LEN=204 /DEF=PROBABLE COLD SHOCK PROTEIN A CSPA /PROD=PROBABLE COLD SHOCK PROTEIN A CSPA. POSSIBLY INVOLVED IN COLD ACCLIMATION PROCESSES (THE PRODUCTION OF THE PROTEIN IS SUPPOSED PREDOMINANTLY INDUCED AT LOW TEMPERATURES)."
"esat6-4352606-4352893_at"	"---"	"---"	1.35176	"/GEN=esat6 /LEN=288 /NOTE=This probe set could not be annotated on the basis of probe set name-based lookup in the RefSeq entry NC_000962.2. The gene name and length data were extracted from the probe set name configured at array design time. SIF corresponding to nucleotides 4352606-4352893 of the Oct 1998 version of the M. tuberculosis genome from Genbank. Genomic location in later versions of …
"fbpA-4265639-4266655_at"	"SECRETED ANTIGEN 85-A FBPA (MYCOLYL TRANSFERASE 85A) (FIBRONECTIN-BINDING PROTEIN A) (ANTIGEN 85 COMPLEX A)"	"fbpA"	1.46125	"LOCUS_TAG=Rv3804c from gb:NC_000962.2 /GEN=fbpA /DB_XREF=GeneID:886132 /DB_XREF=PID:g15610940 /SEG=NC_000962.2:-4265642	4266658 /LEN=1017 /DEF=SECRETED ANTIGEN 85-A FBPA (MYCOLYL TRANSFERASE 85A) (FIBRONECTIN-BINDING PROTEIN A) (ANTIGEN 85 COMPLEX A) /PROD=SECRETED ANTIGEN 85-A FBPA (MYCOLYL TRANSFERASE 85A) (FIBRONECTIN-BINDING PROTEIN A) (ANTIGEN 85 COMPLEX A). INVOLVED IN CELL WALL MYCOLOYLATION. PROTEINS OF THE ANTIGEN 85 COMPLEX ARE RESPONSIBLE FOR THE HIGH AFFINITY OF MYCOBACTERIA TO FIBRONECTIN. POSSESSES A…	A DOMINANT STRUCTURE NECESSARY FOR MAINTAINING CELL WALL INTEGRITY."
"gltA1-1256130-1257311_at"	"citrate synthase"	"gltA1"	1.07317	"LOCUS_TAG=Rv1131 from gb:NC_000962.2 /GEN=gltA1 /DB_XREF=GeneID:888949 /DB_XREF=PID:g15608271 /SEG=NC_000962.2:+1256132	1257313 /LEN=1182 /DEF=citrate synthase /PROD=citrate synthase. INVOLVED IN TRICARBOXYLIC ACID CYCLE (KREBS CYCLE) [CATALYTIC ACTIVITY: Citrate + CoA = acetyl-CoA + H2O + oxaloacetate]."
"groES-3836982-3837284_at"	"co-chaperonin GroES"	"groES"	1.12759	"LOCUS_TAG=Rv3418c from gb:NC_000962.2 /GEN=groES /DB_XREF=GeneID:887583 /DB_XREF=PID:g15610554 /SEG=NC_000962.2:-3836986	3837288 /LEN=303 /DEF=co-chaperonin GroES /PROD=co-chaperonin GroES. BINDS TO CPN60 IN THE PRESENCE OF MG-ATP AND SUPPRESSES THE ATPASE ACTIVITY OF THE LATTER."
"gyrB-5123-7267_at"	"DNA topoisomerase IV subunit B"	"gyrB"	1.00807	"LOCUS_TAG=Rv0005 from gb:NC_000962.2 /GEN=gyrB /DB_XREF=GeneID:887081 /DB_XREF=PID:g15607147 /SEG=NC_000962.2:+5123	7267 /LEN=2145 /DEF=DNA topoisomerase IV subunit B /PROD=DNA topoisomerase IV subunit B. DNA GYRASE NEGATIVELY SUPERCOILS CLOSED CIRCULAR DOUBLE-STRANDED DNA IN AN ATP-DEPENDENT MANNER AND ALSO CATALYZES THE INTERCONVERSION OF OTHER TOPOLOGICAL ISOMERS OF DOUBLE-STRANDED DNA RINGS	INCLUDING CATENANES AND KNOTTED RINGS [CATALYTIC ACTIVITY: ATP-dependent breakage	passage and rejoining of double-stranded DNA]."
"ig1035-1452946-1453201_at"	"---"	"---"	1.20308	"DEF=Intergenic region /LEN=256 /NOTE=SIF corresponding to nucleotides 1452946-1453201 of the Oct 1998 version of the M. tuberculosis genome from Genbank. Genomic location in later versions of the genome will be different. See gb:NC_000962 for the latest sequence information."
"ig1357-1960486-1960771_at"	"---"	"---"	-1.01065	"DEF=Intergenic region /LEN=286 /NOTE=SIF corresponding to nucleotides 1960486-1960771 of the Oct 1998 version of the M. tuberculosis genome from Genbank. Genomic location in later versions of the genome will be different. See gb:NC_000962 for the latest sequence information."
"ig2284-3239468-3239825_at"	"---"	"---"	1.21449	"DEF=Intergenic region /LEN=358 /NOTE=SIF corresponding to nucleotides 3239468-3239825 of the Oct 1998 version of the M. tuberculosis genome from Genbank. Genomic location in later versions of the genome will be different. See gb:NC_000962 for the latest sequence information."
"ig2516-3594233-3594464_f_at"	"---"	"---"	1.41496	"DEF=Intergenic region /LEN=232 /NOTE=SIF corresponding to nucleotides 3594233-3594464 of the Oct 1998 version of the M. tuberculosis genome from Genbank. Genomic location in later versions of the genome will be different. See gb:NC_000962 for the latest sequence information."
"ig2516-3594233-3594464_r_at"	"---"	"---"	1.12841	"DEF=Intergenic region /LEN=232 /NOTE=SIF corresponding to nucleotides 3594233-3594464 of the Oct 1998 version of the M. tuberculosis genome from Genbank. Genomic location in later versions of the genome will be different. See gb:NC_000962 for the latest sequence information."
"ig499-731675-731927_at"	"---"	"---"	1.29576	"DEF=Intergenic region /LEN=253 /NOTE=SIF corresponding to nucleotides 731675-731927 of the Oct 1998 version of the M. tuberculosis genome from Genbank. Genomic location in later versions of the genome will be different. See gb:NC_000962 for the latest sequence information."
"ig772-1093143-1093358_r_at"	"---"	"---"	-1.19745	"DEF=Intergenic region /LEN=216 /NOTE=SIF corresponding to nucleotides 1093143-1093358 of the Oct 1998 version of the M. tuberculosis genome from Genbank. Genomic location in later versions of the genome will be different. See gb:NC_000962 for the latest sequence information."
"infA-3880428-3880649_at"	"translation initiation factor IF-1"	"infA"	1.97364	"LOCUS_TAG=Rv3462c from gb:NC_000962.2 /GEN=infA /DB_XREF=GeneID:887325 /DB_XREF=PID:g15610598 /SEG=NC_000962.2:-3880432	3880653 /LEN=222 /DEF=translation initiation factor IF-1 /PROD=translation initiation factor IF-1. NO SPECIFIC FUNCTION HAS SO FAR BEEN ATTRIBUTED TO THIS INITIATION FACTOR; HOWEVER	IT SEEMS TO STIMULATE MORE OR LESS ALL THE ACTIVITIES OF THE OTHER TWO INITIATION FACTORS	IF-2 AND IF-3."
"mmaA4-736296-737201_at"	"METHOXY MYCOLIC ACID SYNTHASE 4 MMAA4 (METHYL MYCOLIC ACID SYNTHASE 4) (MMA4) (HYDROXY MYCOLIC ACID SYNTHASE)"	"mmaA4"	1.01541	"LOCUS_TAG=Rv0642c from gb:NC_000962.2 /GEN=mmaA4 /DB_XREF=GeneID:888056 /DB_XREF=PID:g15607782 /SEG=NC_000962.2:-736298	737203 /LEN=906 /DEF=METHOXY MYCOLIC ACID SYNTHASE 4 MMAA4 (METHYL MYCOLIC ACID SYNTHASE 4) (MMA4) (HYDROXY MYCOLIC ACID SYNTHASE) /PROD=METHOXY MYCOLIC ACID SYNTHASE 4 MMAA4 (METHYL MYCOLIC ACID SYNTHASE 4) (MMA4) (HYDROXY MYCOLIC ACID SYNTHASE). INVOLVED IN MYCOLIC ACIDS MODIFICATION. CATALYZES UNUSUAL S-ADENOSYL-METHIONINE-DEPENDENT TRANSFORMATION OF A CIS-OLEFIN MYCOLIC ACID INTO A SECONDARY …
"mpt70-3187027-3187608_at"	"MAJOR SECRETED IMMUNOGENIC PROTEIN MPT70"	"mpt70"	1.34034	"LOCUS_TAG=Rv2875 from gb:NC_000962.2 /GEN=mpt70 /DB_XREF=GeneID:887724 /DB_XREF=PID:g15610012 /SEG=NC_000962.2:+3187030	3187611 /LEN=582 /DEF=MAJOR SECRETED IMMUNOGENIC PROTEIN MPT70 /PROD=MAJOR SECRETED IMMUNOGENIC PROTEIN MPT70."
"nrdH-3414716-3414955_at"	"PROBABLE GLUTAREDOXIN ELECTRON TRANSPORT COMPONENT OF NRDEF (GLUTAREDOXIN-LIKE PROTEIN) NRDH"	"nrdH"	1.54266	"LOCUS_TAG=Rv3053c from gb:NC_000962.2 /GEN=nrdH /DB_XREF=GeneID:888884 /DB_XREF=PID:g15610190 /SEG=NC_000962.2:-3414719	3414958 /LEN=240 /DEF=PROBABLE GLUTAREDOXIN ELECTRON TRANSPORT COMPONENT OF NRDEF (GLUTAREDOXIN-LIKE PROTEIN) NRDH /PROD=PROBABLE GLUTAREDOXIN ELECTRON TRANSPORT COMPONENT OF NRDEF (GLUTAREDOXIN-LIKE PROTEIN) NRDH. INVOLVED IN ELECTRON TRANSFER SYSTEM FOR RIBONUCLEOTIDE REDUCTASE SYSTEM NRDEF."
"PE_PGRS-3945790-3950259_2_at"	"---"	"---"	1.94204	"/GEN=PE_PGRS /LEN=4470 /NOTE=This probe set could not be annotated on the basis of probe set name-based lookup in the RefSeq entry NC_000962.2. The gene name and length data were extracted from the probe set name configured at array design time. SIF corresponding to nucleotides 3945790-3950259 of the Oct 1998 version of the M. tuberculosis genome from Genbank. Genomic location in later versions …
"PE_PGRS-3945790-3950259_at"	"---"	"---"	1.46532	"/GEN=PE_PGRS /LEN=4470 /NOTE=This probe set could not be annotated on the basis of probe set name-based lookup in the RefSeq entry NC_000962.2. The gene name and length data were extracted from the probe set name configured at array design time. SIF corresponding to nucleotides 3945790-3950259 of the Oct 1998 version of the M. tuberculosis genome from Genbank. Genomic location in later versions …
"PE-1339001-1339300_at"	"---"	"---"	1.42225	"/GEN=PE /LEN=300 /NOTE=This probe set could not be annotated on the basis of probe set name-based lookup in the RefSeq entry NC_000962.2. The gene name and length data were extracted from the probe set name configured at array design time. SIF corresponding to nucleotides 1339001-1339300 of the Oct 1998 version of the M. tuberculosis genome from Genbank. Genomic location in later versions of the…
"PE-1561462-1561770_at"	"---"	"---"	1.19052	"/GEN=PE /LEN=309 /NOTE=This probe set could not be annotated on the basis of probe set name-based lookup in the RefSeq entry NC_000962.2. The gene name and length data were extracted from the probe set name configured at array design time. SIF corresponding to nucleotides 1561462-1561770 of the Oct 1998 version of the M. tuberculosis genome from Genbank. Genomic location in later versions of the…
"PE-2651751-2651936_i_at"	"---"	"---"	-1.12631	"/GEN=PE /LEN=186 /NOTE=This probe set could not be annotated on the basis of probe set name-based lookup in the RefSeq entry NC_000962.2. The gene name and length data were extracted from the probe set name configured at array design time. SIF corresponding to nucleotides 2651751-2651936 of the Oct 1998 version of the M. tuberculosis genome from Genbank. Genomic location in later versions of the…
"PE-3894089-3894385_at"	"---"	"---"	1.0742	"/GEN=PE /LEN=297 /NOTE=This probe set could not be annotated on the basis of probe set name-based lookup in the RefSeq entry NC_000962.2. The gene name and length data were extracted from the probe set name configured at array design time. SIF corresponding to nucleotides 3894089-3894385 of the Oct 1998 version of the M. tuberculosis genome from Genbank. Genomic location in later versions of the…
"PPE-1339347-1340522_at"	"---"	"---"	1.1701	"/GEN=PPE /LEN=1176 /NOTE=This probe set could not be annotated on the basis of probe set name-based lookup in the RefSeq entry NC_000962.2. The gene name and length data were extracted from the probe set name configured at array design time. SIF corresponding to nucleotides 1339347-1340522 of the Oct 1998 version of the M. tuberculosis genome from Genbank. Genomic location in later versions of t…
"PPE-1561767-1563386_at"	"---"	"---"	1.41198	"/GEN=PPE /LEN=1620 /NOTE=This probe set could not be annotated on the basis of probe set name-based lookup in the RefSeq entry NC_000962.2. The gene name and length data were extracted from the probe set name configured at array design time. SIF corresponding to nucleotides 1561767-1563386 of the Oct 1998 version of the M. tuberculosis genome from Genbank. Genomic location in later versions of t…
"PPE-3501331-3501729_at"	"---"	"---"	1.00517	"/GEN=PPE /LEN=399 /NOTE=This probe set could not be annotated on the basis of probe set name-based lookup in the RefSeq entry NC_000962.2. The gene name and length data were extracted from the probe set name configured at array design time. SIF corresponding to nucleotides 3501331-3501729 of the Oct 1998 version of the M. tuberculosis genome from Genbank. Genomic location in later versions of th…
"rc_ig1061-1485277-1485859_at"	"---"	"---"	1.23313	"DEF=Intergenic region /LEN=583 /NOTE=SIF corresponding to the reverse complement of nucleotides 1485277-1485859 of the Oct 1998 version of the M. tuberculosis genome from Genbank. Genomic location in later versions of the genome will be different. See gb:NC_000962 for the latest sequence information."
"rc_ig1917-2759487-2759776_at"	"---"	"---"	1.17697	"DEF=Intergenic region /LEN=290 /NOTE=SIF corresponding to the reverse complement of nucleotides 2759487-2759776 of the Oct 1998 version of the M. tuberculosis genome from Genbank. Genomic location in later versions of the genome will be different. See gb:NC_000962 for the latest sequence information."
"rc_ig2200-3119034-3120562_g_at"	"---"	"---"	1.37597	"DEF=Intergenic region /LEN=1 /NOTE=SIF corresponding to the reverse complement of nucleotides 0-0 of the Oct 1998 version of the M. tuberculosis genome from Genbank. Genomic location in later versions of the genome will be different. See gb:NC_000962 for the latest sequence information."
"rc_ig2284-3239468-3239825_at"	"---"	"---"	1.37939	"DEF=Intergenic region /LEN=358 /NOTE=SIF corresponding to the reverse complement of nucleotides 3239468-3239825 of the Oct 1998 version of the M. tuberculosis genome from Genbank. Genomic location in later versions of the genome will be different. See gb:NC_000962 for the latest sequence information."
"rc_ig2516-3594233-3594464_f_at"	"---"	"---"	-1.1924	"DEF=Intergenic region /LEN=1 /NOTE=SIF corresponding to the reverse complement of nucleotides 0-0 of the Oct 1998 version of the M. tuberculosis genome from Genbank. Genomic location in later versions of the genome will be different. See gb:NC_000962 for the latest sequence information."
"rc_ig2705-3880067-3880281_at"	"---"	"---"	1.33905	"DEF=Intergenic region /LEN=215 /NOTE=SIF corresponding to the reverse complement of nucleotides 3880067-3880281 of the Oct 1998 version of the M. tuberculosis genome from Genbank. Genomic location in later versions of the genome will be different. See gb:NC_000962 for the latest sequence information."
"rplD-801460-802131_at"	"50S ribosomal protein L4"	"rplD"	1.16258	"LOCUS_TAG=Rv0702 from gb:NC_000962.2 /GEN=rplD /DB_XREF=GeneID:888345 /DB_XREF=PID:g15607842 /SEG=NC_000962.2:+801462	802133 /LEN=672 /DEF=50S ribosomal protein L4 /PROD=50S ribosomal protein L4. THIS PROTEIN BINDS DIRECTLY AND SPECIFICALLY TO 23S RRNA."
"rplO-815188-815628_at"	"50S ribosomal protein L15"	"rplO"	1.01592	"LOCUS_TAG=Rv0723 from gb:NC_000962.2 /GEN=rplO /DB_XREF=GeneID:888531 /DB_XREF=PID:g15607863 /SEG=NC_000962.2:+815190	815630 /LEN=441 /DEF=50S ribosomal protein L15 /PROD=50S ribosomal protein L15. THIS PROTEIN BINDS DIRECTLY TO 23S RIBOSOMAL RNA."
"rplX-811740-812057_at"	"50S ribosomal protein L24"	"rplX"	1.06774	"LOCUS_TAG=Rv0715 from gb:NC_000962.2 /GEN=rplX /DB_XREF=GeneID:888421 /DB_XREF=PID:g15607855 /SEG=NC_000962.2:+811742	812059 /LEN=318 /DEF=50S ribosomal protein L24 /PROD=50S ribosomal protein L24. THIS PROTEIN IS FOUND IN THE RIBONUCLEOPROTEIN CORE AND IS INVOLVED IN THE EARLY ASSEMBLY OF THE 50S SUBUNIT. IT IS NOT INVOLVED IN THE FUNCTIONS OF THE MATURE 50S SUBUNIT."
"rpmA-2739770-2740030_at"	"50S ribosomal protein L27"	"rpmA"	1.13666	"LOCUS_TAG=Rv2441c from gb:NC_000962.2 /GEN=rpmA /DB_XREF=GeneID:885919 /DB_XREF=PID:g15609578 /SEG=NC_000962.2:-2739772	2740032 /LEN=261 /DEF=50S ribosomal protein L27 /PROD=50S ribosomal protein L27. INVOLVED IN TRANSLATION MECHANISMS."
"rpmE-1455161-1455403_at"	"50S ribosomal protein L31"	"rpmE"	1.29213	"LOCUS_TAG=Rv1298 from gb:NC_000962.2 /GEN=rpmE /DB_XREF=GeneID:886955 /DB_XREF=PID:g15608438 /SEG=NC_000962.2:+1455163	1455405 /LEN=243 /DEF=50S ribosomal protein L31 /PROD=50S ribosomal protein L31. INVOLVED IN TRANSLATION"
"rpmI-1852926-1853120_at"	"50S ribosomal protein L35"	"rpmI"	1.15244	"LOCUS_TAG=Rv1642 from gb:NC_000962.2 /GEN=rpmI /DB_XREF=GeneID:885145 /DB_XREF=PID:g15608780 /SEG=NC_000962.2:+1852928	1853122 /LEN=195 /DEF=50S ribosomal protein L35 /PROD=50S ribosomal protein L35. translation"
"rpsO-3093476-3093745_at"	"30S ribosomal protein S15"	"rpsO"	1.20133	"LOCUS_TAG=Rv2785c from gb:NC_000962.2 /GEN=rpsO /DB_XREF=GeneID:888455 /DB_XREF=PID:g15609922 /SEG=NC_000962.2:-3093479	3093748 /LEN=270 /DEF=30S ribosomal protein S15 /PROD=30S ribosomal protein S15. INVOLVED IN TRANSLATION MECHANISM. THIS PROTEIN IS ONE OF THE 16S RIBOSOMAL RNA BINDING PROTEINS."
"rRNA-1471844-1473380_3_st"	"---"	"---"	-1.42162	"/GEN=rRNA /LEN=1537 /NOTE=This probe set could not be annotated on the basis of probe set name-based lookup in the RefSeq entry NC_000962.2. The gene name and length data were extracted from the probe set name configured at array design time. SIF corresponding to nucleotides 1471844-1473380 of the Oct 1998 version of the M. tuberculosis genome from Genbank. Genomic location in later versions of …
"Rv0287-351523-351816_at"	"ESAT-6 LIKE PROTEIN ESXG (CONSERVED HYPOTHETICAL PROTEIN TB9.8)"	"esxG"	2.26638	"LOCUS_TAG=Rv0287 from gb:NC_000962.2 /GEN=esxG /DB_XREF=GeneID:886604 /DB_XREF=PID:g15607428 /SEG=NC_000962.2:+351525	351818 /LEN=294 /DEF=ESAT-6 LIKE PROTEIN ESXG (CONSERVED HYPOTHETICAL PROTEIN TB9.8) /PROD=ESAT-6 LIKE PROTEIN ESXG (CONSERVED HYPOTHETICAL PROTEIN TB9.8)."
"Rv0288-351846-352136_i_at"	"LOW MOLECULAR WEIGHT PROTEIN ANTIGEN 7 ESXH (10 kDa ANTIGEN) (CFP-7) (PROTEIN TB10.4)"	"esxH"	1.1355	"LOCUS_TAG=Rv0288 from gb:NC_000962.2 /GEN=esxH /DB_XREF=GeneID:886603 /DB_XREF=PID:g15607429 /SEG=NC_000962.2:+351848	352138 /LEN=291 /DEF=LOW MOLECULAR WEIGHT PROTEIN ANTIGEN 7 ESXH (10 kDa ANTIGEN) (CFP-7) (PROTEIN TB10.4) /PROD=LOW MOLECULAR WEIGHT PROTEIN ANTIGEN 7 ESXH (10 kDa ANTIGEN) (CFP-7) (PROTEIN TB10.4). UNKNOWN. MAY BE INVOLVED IN VIRULENCE."
"Rv0455c-545373-545819_at"	"hypothetical protein"	"---"	1.49809	"LOCUS_TAG=Rv0455c from gb:NC_000962.2 /DB_XREF=GeneID:886314 /DB_XREF=PID:g15607596 /SEG=NC_000962.2:-545375	545821 /LEN=447 /DEF=hypothetical protein /PROD=hypothetical protein."
"Rv0483-571708-573063_at"	"PROBABLE CONSERVED LIPOPROTEIN LPRQ"	"lprQ"	1.14691	"LOCUS_TAG=Rv0483 from gb:NC_000962.2 /GEN=lprQ /DB_XREF=GeneID:887167 /DB_XREF=PID:g15607624 /SEG=NC_000962.2:+571710	573065 /LEN=1356 /DEF=PROBABLE CONSERVED LIPOPROTEIN LPRQ /PROD=PROBABLE CONSERVED LIPOPROTEIN LPRQ."
"Rv0666-759134-759307_at"	"POSSIBLE MEMBRANE PROTEIN"	"---"	-1.07546	"LOCUS_TAG=Rv0666 from gb:NC_000962.2 /DB_XREF=GeneID:888158 /DB_XREF=PID:g15607806 /SEG=NC_000962.2:+759136	759309 /LEN=174 /DEF=POSSIBLE MEMBRANE PROTEIN /PROD=POSSIBLE MEMBRANE PROTEIN."
"Rv0796-889393-890331_s_at"	"PUTATIVE TRANSPOSASE FOR INSERTION SEQUENCE ELEMENT IS6110"	"---"	1.25391	"LOCUS_TAG=Rv0796 from gb:NC_000962.2 /DB_XREF=GeneID:885099 /DB_XREF=PID:g15607936 /SEG=NC_000962.2:+889395	890333 /LEN=939 /DEF=PUTATIVE TRANSPOSASE FOR INSERTION SEQUENCE ELEMENT IS6110 /PROD=PUTATIVE TRANSPOSASE FOR INSERTION SEQUENCE ELEMENT IS6110. REQUIRED FOR THE TRANSPOSITION OF THE INSERTION ELEMENT IS6110."
"Rv1037c-1160542-1160826_s_at"	"PUTATIVE ESAT-6 LIKE PROTEIN ESXI (ESAT-6 LIKE PROTEIN 1)"	"esxI"	1.10923	"LOCUS_TAG=Rv1037c from gb:NC_000962.2 /GEN=esxI /DB_XREF=GeneID:888299 /DB_XREF=PID:g15608177 /SEG=NC_000962.2:-1160544	1160828 /LEN=285 /DEF=PUTATIVE ESAT-6 LIKE PROTEIN ESXI (ESAT-6 LIKE PROTEIN 1) /PROD=PUTATIVE ESAT-6 LIKE PROTEIN ESXI (ESAT-6 LIKE PROTEIN 1)."
"Rv1072-1196277-1197113_at"	"PROBABLE CONSERVED TRANSMEMBRANE PROTEIN"	"---"	1.67282	"LOCUS_TAG=Rv1072 from gb:NC_000962.2 /DB_XREF=GeneID:887114 /DB_XREF=PID:g15608212 /SEG=NC_000962.2:+1196279	1197115 /LEN=837 /DEF=PROBABLE CONSERVED TRANSMEMBRANE PROTEIN /PROD=PROBABLE CONSERVED TRANSMEMBRANE PROTEIN."
"Rv1194c-1337246-1338511_at"	"hypothetical protein"	"---"	1.26707	"LOCUS_TAG=Rv1194c from gb:NC_000962.2 /DB_XREF=GeneID:886040 /DB_XREF=PID:g15608334 /SEG=NC_000962.2:-1337248	1338513 /LEN=1266 /DEF=hypothetical protein /PROD=hypothetical protein."
"Rv1463-1650714-1651514_at"	"PROBABLE CONSERVED ATP-BINDING PROTEIN ABC TRANSPORTER"	"---"	1.01139	"LOCUS_TAG=Rv1463 from gb:NC_000962.2 /DB_XREF=GeneID:886571 /DB_XREF=PID:g15608601 /SEG=NC_000962.2:+1650716	1651516 /LEN=801 /DEF=PROBABLE CONSERVED ATP-BINDING PROTEIN ABC TRANSPORTER /PROD=PROBABLE CONSERVED ATP-BINDING PROTEIN ABC TRANSPORTER. THOUGHT TO BE INVOLVED IN ACTIVE TRANSPORT ACROSS THE MEMBRANE. RESPONSIBLE FOR ENERGY COUPLING TO THE TRANSPORT SYSTEM."
"Rv1520-1711026-1712066_at"	"probable sugar transferase"	"---"	-1.03842	"LOCUS_TAG=Rv1520 from gb:NC_000962.2 /DB_XREF=GeneID:886447 /DB_XREF=PID:g15608658 /SEG=NC_000962.2:+1711028	1712068 /LEN=1041 /DEF=probable sugar transferase /PROD=probable sugar transferase. unknown; thought to be involved in cellular metabolism."
"Rv1572c-1779192-1779275_at"	"hypothetical protein"	"---"	1.16154	"LOCUS_TAG=Rv1572c from gb:NC_000962.2 /DB_XREF=GeneID:886333 /DB_XREF=PID:g57116888 /SEG=NC_000962.2:-1779194	1779298 /LEN=105 /DEF=hypothetical protein /PROD=hypothetical protein."
"Rv1588c-1789166-1789834_s_at"	"Partial REP13E12 repeat protein"	"---"	1.28745	"LOCUS_TAG=Rv1588c from gb:NC_000962.2 /DB_XREF=GeneID:886325 /DB_XREF=PID:g15608726 /SEG=NC_000962.2:-1789168	1789836 /LEN=669 /DEF=Partial REP13E12 repeat protein /PROD=Partial REP13E12 repeat protein."
"Rv1987-2231024-2231452_at"	"POSSIBLE CHITINASE"	"---"	1.53388	"LOCUS_TAG=Rv1987 from gb:NC_000962.2 /DB_XREF=GeneID:885815 /DB_XREF=PID:g15609124 /SEG=NC_000962.2:+2231026	2231454 /LEN=429 /DEF=POSSIBLE CHITINASE /PROD=POSSIBLE CHITINASE. HYDROLYSIS OF CHITIN"
"Rv2015c-2261814-2263070_at"	"hypothetical protein"	"---"	1.08868	"LOCUS_TAG=Rv2015c from gb:NC_000962.2 /DB_XREF=GeneID:888378 /DB_XREF=PID:g15609152 /SEG=NC_000962.2:-2261816	2263072 /LEN=1257 /DEF=hypothetical protein /PROD=hypothetical protein."
"Rv2091c-2348556-2349290_at"	"Probable membrane protein"	"---"	1.16505	"LOCUS_TAG=Rv2091c from gb:NC_000962.2 /DB_XREF=GeneID:887469 /DB_XREF=PID:g15609228 /SEG=NC_000962.2:-2348558	2349292 /LEN=735 /DEF=Probable membrane protein /PROD=Probable membrane protein."
"Rv2094c-2353044-2353295_at"	"twin argininte translocase protein A"	"tatA"	1.07163	"LOCUS_TAG=Rv2094c from gb:NC_000962.2 /GEN=tatA /DB_XREF=GeneID:888086 /DB_XREF=PID:g15609231 /SEG=NC_000962.2:-2353046	2353297 /LEN=252 /DEF=twin argininte translocase protein A /PROD=twin argininte translocase protein A. INVOLVED IN PROTEINS EXPORT: REQUIRED FOR CORRECT LOCALIZATION OF PRECURSOR PROTEINS BEARING SIGNAL PEPTIDES WITH THE TWIN ARGININE CONSERVED MOTIF S/T-R-R-X-F-L-K. THIS SEC-INDEPENDENT PATHWAY IS TERMED TAT FOR TWIN-ARGININE TRANSLOCATION SYSTEM. THIS SYSTEM MAINLY TRANSPORTS PROTEINS WITH BOUN…
"Rv2348c-2626652-2626978_at"	"hypothetical protein"	"---"	1.80594	"LOCUS_TAG=Rv2348c from gb:NC_000962.2 /DB_XREF=GeneID:886006 /DB_XREF=PID:g15609485 /SEG=NC_000962.2:-2626654	2626980 /LEN=327 /DEF=hypothetical protein /PROD=hypothetical protein."
"Rv2666-2983068-2983871_s_at"	"truncated IS1081 transposase"	"---"	1.02056	"LOCUS_TAG=Rv2666 from gb:NC_000962.2 /DB_XREF=GeneID:888904 /DB_XREF=PID:g15609803 /SEG=NC_000962.2:+2983071	2983874 /LEN=804 /DEF=truncated IS1081 transposase /PROD=truncated IS1081 transposase. REQUIRED FOR THE TRANSPOSITION OF THE INSERTION ELEMENT IS1081."
"Rv2708c-3021545-3021793_at"	"hypothetical protein"	"---"	1.09972	"LOCUS_TAG=Rv2708c from gb:NC_000962.2 /DB_XREF=GeneID:887159 /DB_XREF=PID:g15609845 /SEG=NC_000962.2:-3021548	3021796 /LEN=249 /DEF=hypothetical protein /PROD=hypothetical protein."
"Rv2840c-3147956-3148255_at"	"hypothetical protein"	"---"	1.19426	"LOCUS_TAG=Rv2840c from gb:NC_000962.2 /DB_XREF=GeneID:888189 /DB_XREF=PID:g15609977 /SEG=NC_000962.2:-3147959	3148258 /LEN=300 /DEF=hypothetical protein /PROD=hypothetical protein."
"Rv2876-3187660-3187974_at"	"POSSIBLE CONSERVED TRANSMEMBRANE PROTEIN"	"---"	1.16221	"LOCUS_TAG=Rv2876 from gb:NC_000962.2 /DB_XREF=GeneID:887823 /DB_XREF=PID:g15610013 /SEG=NC_000962.2:+3187663	3187977 /LEN=315 /DEF=POSSIBLE CONSERVED TRANSMEMBRANE PROTEIN /PROD=POSSIBLE CONSERVED TRANSMEMBRANE PROTEIN."
"Rv3407-3826248-3826547_at"	"hypothetical protein"	"---"	2.13517	"LOCUS_TAG=Rv3407 from gb:NC_000962.2 /DB_XREF=GeneID:887505 /DB_XREF=PID:g15610543 /SEG=NC_000962.2:+3826252	3826551 /LEN=300 /DEF=hypothetical protein /PROD=hypothetical protein."
"tRNA-2581762-2581835_at"	"---"	"---"	1.18323	"/GEN=tRNA /LEN=74 /NOTE=This probe set could not be annotated on the basis of probe set name-based lookup in the RefSeq entry NC_000962.2. The gene name and length data were extracted from the probe set name configured at array design time. SIF corresponding to nucleotides 2581762-2581835 of the Oct 1998 version of the M. tuberculosis genome from Genbank. Genomic location in later versions of th…
"tRNA-2619405-2619477_i_at"	"---"	"---"	1.05923	"/GEN=tRNA /LEN=73 /NOTE=This probe set could not be annotated on the basis of probe set name-based lookup in the RefSeq entry NC_000962.2. The gene name and length data were extracted from the probe set name configured at array design time. SIF corresponding to nucleotides 2619405-2619477 of the Oct 1998 version of the M. tuberculosis genome from Genbank. Genomic location in later versions of th…
"tRNA-2765329-2765402_r_at"	"---"	"---"	-1.22595	"/GEN=tRNA /LEN=74 /NOTE=This probe set could not be annotated on the basis of probe set name-based lookup in the RefSeq entry NC_000962.2. The gene name and length data were extracted from the probe set name configured at array design time. SIF corresponding to nucleotides 2765329-2765402 of the Oct 1998 version of the M. tuberculosis genome from Genbank. Genomic location in later versions of th…
"tRNA-2794174-2794247_at"	"---"	"---"	2.30945	"/GEN=tRNA /LEN=74 /NOTE=This probe set could not be annotated on the basis of probe set name-based lookup in the RefSeq entry NC_000962.2. The gene name and length data were extracted from the probe set name configured at array design time. SIF corresponding to nucleotides 2794174-2794247 of the Oct 1998 version of the M. tuberculosis genome from Genbank. Genomic location in later versions of th…
"tRNA-2969750-2969822_i_at"	"---"	"---"	1.20219	"/GEN=tRNA /LEN=73 /NOTE=This probe set could not be annotated on the basis of probe set name-based lookup in the RefSeq entry NC_000962.2. The gene name and length data were extracted from the probe set name configured at array design time. SIF corresponding to nucleotides 2969750-2969822 of the Oct 1998 version of the M. tuberculosis genome from Genbank. Genomic location in later versions of th…
"tRNA-4222578-4222664_f_at"	"---"	"---"	-1.10767	"/GEN=tRNA /LEN=87 /NOTE=This probe set could not be annotated on the basis of probe set name-based lookup in the RefSeq entry NC_000962.2. The gene name and length data were extracted from the probe set name configured at array design time. SIF corresponding to nucleotides 4222578-4222664 of the Oct 1998 version of the M. tuberculosis genome from Genbank. Genomic location in later versions of th…
"tRNA-733522-733594_at"	"---"	"---"	1.36667	"/GEN=tRNA /LEN=73 /NOTE=This probe set could not be annotated on the basis of probe set name-based lookup in the RefSeq entry NC_000962.2. The gene name and length data were extracted from the probe set name configured at array design time. SIF corresponding to nucleotides 733522-733594 of the Oct 1998 version of the M. tuberculosis genome from Genbank. Genomic location in later versions of the …
"whiB1-3595710-3595964_at"	"PROBABLE TRANSCRIPTIONAL REGULATORY PROTEIN WHIB-LIKE WHIB1"	"whiB1"	1.45934	"LOCUS_TAG=Rv3219 from gb:NC_000962.2 /GEN=whiB1 /DB_XREF=GeneID:887980 /DB_XREF=PID:g15610355 /SEG=NC_000962.2:+3595713	3595967 /LEN=255 /DEF=PROBABLE TRANSCRIPTIONAL REGULATORY PROTEIN WHIB-LIKE WHIB1 /PROD=PROBABLE TRANSCRIPTIONAL REGULATORY PROTEIN WHIB-LIKE WHIB1. INVOLVED IN TRANSCRIPTIONAL MECHANISM."

## Sheet: 9E vs 11E
"Ids"	"Comment"	"Scientific.Name."	"Log-Fold"	"Annotation"
"cspA-4088325-4088528_at"	"PROBABLE COLD SHOCK PROTEIN A CSPA"	"cspA"	1.23178	"LOCUS_TAG=Rv3648c from gb:NC_000962.2 /GEN=cspA /DB_XREF=GeneID:885837 /DB_XREF=PID:g15610784 /SEG=NC_000962.2:-4088328	4088531 /LEN=204 /DEF=PROBABLE COLD SHOCK PROTEIN A CSPA /PROD=PROBABLE COLD SHOCK PROTEIN A CSPA. POSSIBLY INVOLVED IN COLD ACCLIMATION PROCESSES (THE PRODUCTION OF THE PROTEIN IS SUPPOSED PREDOMINANTLY INDUCED AT LOW TEMPERATURES)."
"desA2-1221957-1222784_at"	"POSSIBLE ACYL-[ACYL-CARRIER PROTEIN] DESATURASE DESA2 (ACYL-[ACP] DESATURASE) (STEAROYL-ACP DESATURASE)"	"desA2"	1.24289	"LOCUS_TAG=Rv1094 from gb:NC_000962.2 /GEN=desA2 /DB_XREF=GeneID:885339 /DB_XREF=PID:g15608234 /SEG=NC_000962.2:+1221959	1222786 /LEN=828 /DEF=POSSIBLE ACYL-[ACYL-CARRIER PROTEIN] DESATURASE DESA2 (ACYL-[ACP] DESATURASE) (STEAROYL-ACP DESATURASE) /PROD=POSSIBLE ACYL-[ACYL-CARRIER PROTEIN] DESATURASE DESA2 (ACYL-[ACP] DESATURASE) (STEAROYL-ACP DESATURASE). THOUGHT TO CATALYZE THE PRINCIPAL CONVERSION OF SATURATED FATTY ACIDS TO UNSATURATED FATTY ACIDS. THOUGHT TO CONVERT STEAROYL-ACP TO OLEOYL-ACP BY INTRODUCTION OF…
"esat6-4352606-4352893_at"	"---"	"---"	1.44956	"/GEN=esat6 /LEN=288 /NOTE=This probe set could not be annotated on the basis of probe set name-based lookup in the RefSeq entry NC_000962.2. The gene name and length data were extracted from the probe set name configured at array design time. SIF corresponding to nucleotides 4352606-4352893 of the Oct 1998 version of the M. tuberculosis genome from Genbank. Genomic location in later versions of …
"fbpA-4265639-4266655_at"	"SECRETED ANTIGEN 85-A FBPA (MYCOLYL TRANSFERASE 85A) (FIBRONECTIN-BINDING PROTEIN A) (ANTIGEN 85 COMPLEX A)"	"fbpA"	1.23447	"LOCUS_TAG=Rv3804c from gb:NC_000962.2 /GEN=fbpA /DB_XREF=GeneID:886132 /DB_XREF=PID:g15610940 /SEG=NC_000962.2:-4265642	4266658 /LEN=1017 /DEF=SECRETED ANTIGEN 85-A FBPA (MYCOLYL TRANSFERASE 85A) (FIBRONECTIN-BINDING PROTEIN A) (ANTIGEN 85 COMPLEX A) /PROD=SECRETED ANTIGEN 85-A FBPA (MYCOLYL TRANSFERASE 85A) (FIBRONECTIN-BINDING PROTEIN A) (ANTIGEN 85 COMPLEX A). INVOLVED IN CELL WALL MYCOLOYLATION. PROTEINS OF THE ANTIGEN 85 COMPLEX ARE RESPONSIBLE FOR THE HIGH AFFINITY OF MYCOBACTERIA TO FIBRONECTIN. POSSESSES A…	A DOMINANT STRUCTURE NECESSARY FOR MAINTAINING CELL WALL INTEGRITY."
"groES-3836982-3837284_at"	"co-chaperonin GroES"	"groES"	1.06867	"LOCUS_TAG=Rv3418c from gb:NC_000962.2 /GEN=groES /DB_XREF=GeneID:887583 /DB_XREF=PID:g15610554 /SEG=NC_000962.2:-3836986	3837288 /LEN=303 /DEF=co-chaperonin GroES /PROD=co-chaperonin GroES. BINDS TO CPN60 IN THE PRESENCE OF MG-ATP AND SUPPRESSES THE ATPASE ACTIVITY OF THE LATTER."
"ig1035-1452946-1453201_at"	"---"	"---"	1.31287	"DEF=Intergenic region /LEN=256 /NOTE=SIF corresponding to nucleotides 1452946-1453201 of the Oct 1998 version of the M. tuberculosis genome from Genbank. Genomic location in later versions of the genome will be different. See gb:NC_000962 for the latest sequence information."
"ig1357-1960486-1960771_at"	"---"	"---"	-1.08696	"DEF=Intergenic region /LEN=286 /NOTE=SIF corresponding to nucleotides 1960486-1960771 of the Oct 1998 version of the M. tuberculosis genome from Genbank. Genomic location in later versions of the genome will be different. See gb:NC_000962 for the latest sequence information."
"ig2284-3239468-3239825_at"	"---"	"---"	1.70975	"DEF=Intergenic region /LEN=358 /NOTE=SIF corresponding to nucleotides 3239468-3239825 of the Oct 1998 version of the M. tuberculosis genome from Genbank. Genomic location in later versions of the genome will be different. See gb:NC_000962 for the latest sequence information."
"ig2516-3594233-3594464_f_at"	"---"	"---"	1.71488	"DEF=Intergenic region /LEN=232 /NOTE=SIF corresponding to nucleotides 3594233-3594464 of the Oct 1998 version of the M. tuberculosis genome from Genbank. Genomic location in later versions of the genome will be different. See gb:NC_000962 for the latest sequence information."
"ig2516-3594233-3594464_r_at"	"---"	"---"	1.1589	"DEF=Intergenic region /LEN=232 /NOTE=SIF corresponding to nucleotides 3594233-3594464 of the Oct 1998 version of the M. tuberculosis genome from Genbank. Genomic location in later versions of the genome will be different. See gb:NC_000962 for the latest sequence information."
"ig499-731675-731927_at"	"---"	"---"	1.38067	"DEF=Intergenic region /LEN=253 /NOTE=SIF corresponding to nucleotides 731675-731927 of the Oct 1998 version of the M. tuberculosis genome from Genbank. Genomic location in later versions of the genome will be different. See gb:NC_000962 for the latest sequence information."
"ig772-1093143-1093358_r_at"	"---"	"---"	-1.22392	"DEF=Intergenic region /LEN=216 /NOTE=SIF corresponding to nucleotides 1093143-1093358 of the Oct 1998 version of the M. tuberculosis genome from Genbank. Genomic location in later versions of the genome will be different. See gb:NC_000962 for the latest sequence information."
"infA-3880428-3880649_at"	"translation initiation factor IF-1"	"infA"	2.01851	"LOCUS_TAG=Rv3462c from gb:NC_000962.2 /GEN=infA /DB_XREF=GeneID:887325 /DB_XREF=PID:g15610598 /SEG=NC_000962.2:-3880432	3880653 /LEN=222 /DEF=translation initiation factor IF-1 /PROD=translation initiation factor IF-1. NO SPECIFIC FUNCTION HAS SO FAR BEEN ATTRIBUTED TO THIS INITIATION FACTOR; HOWEVER	IT SEEMS TO STIMULATE MORE OR LESS ALL THE ACTIVITIES OF THE OTHER TWO INITIATION FACTORS	IF-2 AND IF-3."
"lpqH-4209044-4209523_at"	"19 KDA LIPOPROTEIN ANTIGEN PRECURSOR LPQH"	"lpqH"	1.03105	"LOCUS_TAG=Rv3763 from gb:NC_000962.2 /GEN=lpqH /DB_XREF=GeneID:886097 /DB_XREF=PID:g15610899 /SEG=NC_000962.2:+4209047	4209526 /LEN=480 /DEF=19 KDA LIPOPROTEIN ANTIGEN PRECURSOR LPQH /PROD=19 KDA LIPOPROTEIN ANTIGEN PRECURSOR LPQH."
"mpt70-3187027-3187608_at"	"MAJOR SECRETED IMMUNOGENIC PROTEIN MPT70"	"mpt70"	1.06383	"LOCUS_TAG=Rv2875 from gb:NC_000962.2 /GEN=mpt70 /DB_XREF=GeneID:887724 /DB_XREF=PID:g15610012 /SEG=NC_000962.2:+3187030	3187611 /LEN=582 /DEF=MAJOR SECRETED IMMUNOGENIC PROTEIN MPT70 /PROD=MAJOR SECRETED IMMUNOGENIC PROTEIN MPT70."
"nrdE-3412082-3414163_at"	"ribonucleotide-diphosphate reductase alpha subunit"	"nrdE"	1.05869	"LOCUS_TAG=Rv3051c from gb:NC_000962.2 /GEN=nrdE /DB_XREF=GeneID:888869 /DB_XREF=PID:g15610188 /SEG=NC_000962.2:-3412085	3414166 /LEN=2082 /DEF=ribonucleotide-diphosphate reductase alpha subunit /PROD=ribonucleotide-diphosphate reductase alpha subunit. INVOLVED IN THE DNA REPLICATION PATHWAY. CATALYZES THE BIOSYNTHESIS OF DEOXYRIBONUCLEOTIDES FROM THE CORRESPONDING RIBONUCLEOTIDES	PRECURSORS THAT ARE NECESSARY FOR DNA SYNTHESIS. [CATALYTIC ACTIVITY: 2'-DEOXYRIBONUCLEOSIDE DIPHOSPHATE + OXIDIZED THIOREDOXIN + H(2)O = RIBONUCLEOSIDE DIPHOSPHATE + REDUCED THIOREDOXIN]."
"nrdH-3414716-3414955_at"	"PROBABLE GLUTAREDOXIN ELECTRON TRANSPORT COMPONENT OF NRDEF (GLUTAREDOXIN-LIKE PROTEIN) NRDH"	"nrdH"	1.45454	"LOCUS_TAG=Rv3053c from gb:NC_000962.2 /GEN=nrdH /DB_XREF=GeneID:888884 /DB_XREF=PID:g15610190 /SEG=NC_000962.2:-3414719	3414958 /LEN=240 /DEF=PROBABLE GLUTAREDOXIN ELECTRON TRANSPORT COMPONENT OF NRDEF (GLUTAREDOXIN-LIKE PROTEIN) NRDH /PROD=PROBABLE GLUTAREDOXIN ELECTRON TRANSPORT COMPONENT OF NRDEF (GLUTAREDOXIN-LIKE PROTEIN) NRDH. INVOLVED IN ELECTRON TRANSFER SYSTEM FOR RIBONUCLEOTIDE REDUCTASE SYSTEM NRDEF."
"PE_PGRS-1093359-1094354_at"	"---"	"---"	1.0778	"/GEN=PE_PGRS /LEN=996 /NOTE=This probe set could not be annotated on the basis of probe set name-based lookup in the RefSeq entry NC_000962.2. The gene name and length data were extracted from the probe set name configured at array design time. SIF corresponding to nucleotides 1093359-1094354 of the Oct 1998 version of the M. tuberculosis genome from Genbank. Genomic location in later versions o…
"PE_PGRS-3945790-3950259_2_at"	"---"	"---"	2.05227	"/GEN=PE_PGRS /LEN=4470 /NOTE=This probe set could not be annotated on the basis of probe set name-based lookup in the RefSeq entry NC_000962.2. The gene name and length data were extracted from the probe set name configured at array design time. SIF corresponding to nucleotides 3945790-3950259 of the Oct 1998 version of the M. tuberculosis genome from Genbank. Genomic location in later versions …
"PE_PGRS-3945790-3950259_at"	"---"	"---"	1.60259	"/GEN=PE_PGRS /LEN=4470 /NOTE=This probe set could not be annotated on the basis of probe set name-based lookup in the RefSeq entry NC_000962.2. The gene name and length data were extracted from the probe set name configured at array design time. SIF corresponding to nucleotides 3945790-3950259 of the Oct 1998 version of the M. tuberculosis genome from Genbank. Genomic location in later versions …
"PE-1339001-1339300_at"	"---"	"---"	1.19423	"/GEN=PE /LEN=300 /NOTE=This probe set could not be annotated on the basis of probe set name-based lookup in the RefSeq entry NC_000962.2. The gene name and length data were extracted from the probe set name configured at array design time. SIF corresponding to nucleotides 1339001-1339300 of the Oct 1998 version of the M. tuberculosis genome from Genbank. Genomic location in later versions of the…
"PE-2651751-2651936_i_at"	"---"	"---"	-1.2222	"/GEN=PE /LEN=186 /NOTE=This probe set could not be annotated on the basis of probe set name-based lookup in the RefSeq entry NC_000962.2. The gene name and length data were extracted from the probe set name configured at array design time. SIF corresponding to nucleotides 2651751-2651936 of the Oct 1998 version of the M. tuberculosis genome from Genbank. Genomic location in later versions of the…
"PPE-1561767-1563386_at"	"---"	"---"	1.29422	"/GEN=PPE /LEN=1620 /NOTE=This probe set could not be annotated on the basis of probe set name-based lookup in the RefSeq entry NC_000962.2. The gene name and length data were extracted from the probe set name configured at array design time. SIF corresponding to nucleotides 1561767-1563386 of the Oct 1998 version of the M. tuberculosis genome from Genbank. Genomic location in later versions of t…
"rc_ig1034-1451778-1451994_r_at"	"---"	"---"	1.25193	"DEF=Intergenic region /LEN=1 /NOTE=SIF corresponding to the reverse complement of nucleotides 0-0 of the Oct 1998 version of the M. tuberculosis genome from Genbank. Genomic location in later versions of the genome will be different. See gb:NC_000962 for the latest sequence information."
"rc_ig1061-1485277-1485859_at"	"---"	"---"	1.10736	"DEF=Intergenic region /LEN=583 /NOTE=SIF corresponding to the reverse complement of nucleotides 1485277-1485859 of the Oct 1998 version of the M. tuberculosis genome from Genbank. Genomic location in later versions of the genome will be different. See gb:NC_000962 for the latest sequence information."
"rc_ig1917-2759487-2759776_at"	"---"	"---"	1.20713	"DEF=Intergenic region /LEN=290 /NOTE=SIF corresponding to the reverse complement of nucleotides 2759487-2759776 of the Oct 1998 version of the M. tuberculosis genome from Genbank. Genomic location in later versions of the genome will be different. See gb:NC_000962 for the latest sequence information."
"rc_ig2200-3119034-3120562_g_at"	"---"	"---"	1.54987	"DEF=Intergenic region /LEN=1 /NOTE=SIF corresponding to the reverse complement of nucleotides 0-0 of the Oct 1998 version of the M. tuberculosis genome from Genbank. Genomic location in later versions of the genome will be different. See gb:NC_000962 for the latest sequence information."
"rc_ig2284-3239468-3239825_at"	"---"	"---"	1.76053	"DEF=Intergenic region /LEN=358 /NOTE=SIF corresponding to the reverse complement of nucleotides 3239468-3239825 of the Oct 1998 version of the M. tuberculosis genome from Genbank. Genomic location in later versions of the genome will be different. See gb:NC_000962 for the latest sequence information."
"rc_ig2325-3336503-3336792_at"	"---"	"---"	1.1166	"DEF=Intergenic region /LEN=290 /NOTE=SIF corresponding to the reverse complement of nucleotides 3336503-3336792 of the Oct 1998 version of the M. tuberculosis genome from Genbank. Genomic location in later versions of the genome will be different. See gb:NC_000962 for the latest sequence information."
"rc_ig2516-3594233-3594464_f_at"	"---"	"---"	-1.257	"DEF=Intergenic region /LEN=1 /NOTE=SIF corresponding to the reverse complement of nucleotides 0-0 of the Oct 1998 version of the M. tuberculosis genome from Genbank. Genomic location in later versions of the genome will be different. See gb:NC_000962 for the latest sequence information."
"rc_ig2516-3594233-3594464_r_at"	"---"	"---"	-1.16961	"DEF=Intergenic region /LEN=1 /NOTE=SIF corresponding to the reverse complement of nucleotides 0-0 of the Oct 1998 version of the M. tuberculosis genome from Genbank. Genomic location in later versions of the genome will be different. See gb:NC_000962 for the latest sequence information."
"rc_ig2705-3880067-3880281_at"	"---"	"---"	1.21542	"DEF=Intergenic region /LEN=215 /NOTE=SIF corresponding to the reverse complement of nucleotides 3880067-3880281 of the Oct 1998 version of the M. tuberculosis genome from Genbank. Genomic location in later versions of the genome will be different. See gb:NC_000962 for the latest sequence information."
"rc_ig772-1093143-1093358_i_at"	"---"	"---"	1.15864	"DEF=Intergenic region /LEN=1 /NOTE=SIF corresponding to the reverse complement of nucleotides 0-0 of the Oct 1998 version of the M. tuberculosis genome from Genbank. Genomic location in later versions of the genome will be different. See gb:NC_000962 for the latest sequence information."
"rplD-801460-802131_at"	"50S ribosomal protein L4"	"rplD"	1.00076	"LOCUS_TAG=Rv0702 from gb:NC_000962.2 /GEN=rplD /DB_XREF=GeneID:888345 /DB_XREF=PID:g15607842 /SEG=NC_000962.2:+801462	802133 /LEN=672 /DEF=50S ribosomal protein L4 /PROD=50S ribosomal protein L4. THIS PROTEIN BINDS DIRECTLY AND SPECIFICALLY TO 23S RRNA."
"rpmA-2739770-2740030_at"	"50S ribosomal protein L27"	"rpmA"	1.05073	"LOCUS_TAG=Rv2441c from gb:NC_000962.2 /GEN=rpmA /DB_XREF=GeneID:885919 /DB_XREF=PID:g15609578 /SEG=NC_000962.2:-2739772	2740032 /LEN=261 /DEF=50S ribosomal protein L27 /PROD=50S ribosomal protein L27. INVOLVED IN TRANSLATION MECHANISMS."
"rpmE-1455161-1455403_at"	"50S ribosomal protein L31"	"rpmE"	1.17751	"LOCUS_TAG=Rv1298 from gb:NC_000962.2 /GEN=rpmE /DB_XREF=GeneID:886955 /DB_XREF=PID:g15608438 /SEG=NC_000962.2:+1455163	1455405 /LEN=243 /DEF=50S ribosomal protein L31 /PROD=50S ribosomal protein L31. INVOLVED IN TRANSLATION"
"rpmI-1852926-1853120_at"	"50S ribosomal protein L35"	"rpmI"	1.12444	"LOCUS_TAG=Rv1642 from gb:NC_000962.2 /GEN=rpmI /DB_XREF=GeneID:885145 /DB_XREF=PID:g15608780 /SEG=NC_000962.2:+1852928	1853122 /LEN=195 /DEF=50S ribosomal protein L35 /PROD=50S ribosomal protein L35. translation"
"rpsO-3093476-3093745_at"	"30S ribosomal protein S15"	"rpsO"	1.16338	"LOCUS_TAG=Rv2785c from gb:NC_000962.2 /GEN=rpsO /DB_XREF=GeneID:888455 /DB_XREF=PID:g15609922 /SEG=NC_000962.2:-3093479	3093748 /LEN=270 /DEF=30S ribosomal protein S15 /PROD=30S ribosomal protein S15. INVOLVED IN TRANSLATION MECHANISM. THIS PROTEIN IS ONE OF THE 16S RIBOSOMAL RNA BINDING PROTEINS."
"rRNA-1471844-1473380_3_st"	"---"	"---"	-1.47267	"/GEN=rRNA /LEN=1537 /NOTE=This probe set could not be annotated on the basis of probe set name-based lookup in the RefSeq entry NC_000962.2. The gene name and length data were extracted from the probe set name configured at array design time. SIF corresponding to nucleotides 1471844-1473380 of the Oct 1998 version of the M. tuberculosis genome from Genbank. Genomic location in later versions of …
"Rv0094c-103708-104661_s_at"	"hypothetical protein"	"---"	1.12642	"LOCUS_TAG=Rv0094c from gb:NC_000962.2 /DB_XREF=GeneID:886943 /DB_XREF=PID:g15607236 /SEG=NC_000962.2:-103710	104663 /LEN=954 /DEF=hypothetical protein /PROD=hypothetical protein."
"Rv0287-351523-351816_at"	"ESAT-6 LIKE PROTEIN ESXG (CONSERVED HYPOTHETICAL PROTEIN TB9.8)"	"esxG"	2.21186	"LOCUS_TAG=Rv0287 from gb:NC_000962.2 /GEN=esxG /DB_XREF=GeneID:886604 /DB_XREF=PID:g15607428 /SEG=NC_000962.2:+351525	351818 /LEN=294 /DEF=ESAT-6 LIKE PROTEIN ESXG (CONSERVED HYPOTHETICAL PROTEIN TB9.8) /PROD=ESAT-6 LIKE PROTEIN ESXG (CONSERVED HYPOTHETICAL PROTEIN TB9.8)."
"Rv0288-351846-352136_i_at"	"LOW MOLECULAR WEIGHT PROTEIN ANTIGEN 7 ESXH (10 kDa ANTIGEN) (CFP-7) (PROTEIN TB10.4)"	"esxH"	1.22509	"LOCUS_TAG=Rv0288 from gb:NC_000962.2 /GEN=esxH /DB_XREF=GeneID:886603 /DB_XREF=PID:g15607429 /SEG=NC_000962.2:+351848	352138 /LEN=291 /DEF=LOW MOLECULAR WEIGHT PROTEIN ANTIGEN 7 ESXH (10 kDa ANTIGEN) (CFP-7) (PROTEIN TB10.4) /PROD=LOW MOLECULAR WEIGHT PROTEIN ANTIGEN 7 ESXH (10 kDa ANTIGEN) (CFP-7) (PROTEIN TB10.4). UNKNOWN. MAY BE INVOLVED IN VIRULENCE."
"Rv0455c-545373-545819_at"	"hypothetical protein"	"---"	1.61627	"LOCUS_TAG=Rv0455c from gb:NC_000962.2 /DB_XREF=GeneID:886314 /DB_XREF=PID:g15607596 /SEG=NC_000962.2:-545375	545821 /LEN=447 /DEF=hypothetical protein /PROD=hypothetical protein."
"Rv0483-571708-573063_at"	"PROBABLE CONSERVED LIPOPROTEIN LPRQ"	"lprQ"	1.10235	"LOCUS_TAG=Rv0483 from gb:NC_000962.2 /GEN=lprQ /DB_XREF=GeneID:887167 /DB_XREF=PID:g15607624 /SEG=NC_000962.2:+571710	573065 /LEN=1356 /DEF=PROBABLE CONSERVED LIPOPROTEIN LPRQ /PROD=PROBABLE CONSERVED LIPOPROTEIN LPRQ."
"Rv0750-842031-842276_at"	"hypothetical protein"	"---"	-1.09322	"LOCUS_TAG=Rv0750 from gb:NC_000962.2 /DB_XREF=GeneID:888688 /DB_XREF=PID:g15607890 /SEG=NC_000962.2:+842033	842278 /LEN=246 /DEF=hypothetical protein /PROD=hypothetical protein."
"Rv0795-889070-889396_s_at"	"PUTATIVE TRANSPOSASE FOR INSERTION SEQUENCE ELEMENT IS6110 (FRAGMENT)"	"---"	1.02068	"LOCUS_TAG=Rv0795 from gb:NC_000962.2 /DB_XREF=GeneID:885454 /DB_XREF=PID:g15607935 /SEG=NC_000962.2:+889072	889398 /LEN=327 /DEF=PUTATIVE TRANSPOSASE FOR INSERTION SEQUENCE ELEMENT IS6110 (FRAGMENT) /PROD=PUTATIVE TRANSPOSASE FOR INSERTION SEQUENCE ELEMENT IS6110 (FRAGMENT). REQUIRED FOR THE TRANSPOSITION OF THE INSERTION ELEMENT IS6110."
"Rv0796-889393-890331_s_at"	"PUTATIVE TRANSPOSASE FOR INSERTION SEQUENCE ELEMENT IS6110"	"---"	1.63022	"LOCUS_TAG=Rv0796 from gb:NC_000962.2 /DB_XREF=GeneID:885099 /DB_XREF=PID:g15607936 /SEG=NC_000962.2:+889395	890333 /LEN=939 /DEF=PUTATIVE TRANSPOSASE FOR INSERTION SEQUENCE ELEMENT IS6110 /PROD=PUTATIVE TRANSPOSASE FOR INSERTION SEQUENCE ELEMENT IS6110. REQUIRED FOR THE TRANSPOSITION OF THE INSERTION ELEMENT IS6110."
"Rv1037c-1160542-1160826_s_at"	"PUTATIVE ESAT-6 LIKE PROTEIN ESXI (ESAT-6 LIKE PROTEIN 1)"	"esxI"	1.18609	"LOCUS_TAG=Rv1037c from gb:NC_000962.2 /GEN=esxI /DB_XREF=GeneID:888299 /DB_XREF=PID:g15608177 /SEG=NC_000962.2:-1160544	1160828 /LEN=285 /DEF=PUTATIVE ESAT-6 LIKE PROTEIN ESXI (ESAT-6 LIKE PROTEIN 1) /PROD=PUTATIVE ESAT-6 LIKE PROTEIN ESXI (ESAT-6 LIKE PROTEIN 1)."
"Rv1072-1196277-1197113_at"	"PROBABLE CONSERVED TRANSMEMBRANE PROTEIN"	"---"	1.20498	"LOCUS_TAG=Rv1072 from gb:NC_000962.2 /DB_XREF=GeneID:887114 /DB_XREF=PID:g15608212 /SEG=NC_000962.2:+1196279	1197115 /LEN=837 /DEF=PROBABLE CONSERVED TRANSMEMBRANE PROTEIN /PROD=PROBABLE CONSERVED TRANSMEMBRANE PROTEIN."
"Rv1194c-1337246-1338511_at"	"hypothetical protein"	"---"	1.14647	"LOCUS_TAG=Rv1194c from gb:NC_000962.2 /DB_XREF=GeneID:886040 /DB_XREF=PID:g15608334 /SEG=NC_000962.2:-1337248	1338513 /LEN=1266 /DEF=hypothetical protein /PROD=hypothetical protein."
"Rv1520-1711026-1712066_at"	"probable sugar transferase"	"---"	-1.14683	"LOCUS_TAG=Rv1520 from gb:NC_000962.2 /DB_XREF=GeneID:886447 /DB_XREF=PID:g15608658 /SEG=NC_000962.2:+1711028	1712068 /LEN=1041 /DEF=probable sugar transferase /PROD=probable sugar transferase. unknown; thought to be involved in cellular metabolism."
"Rv1572c-1779192-1779275_at"	"hypothetical protein"	"---"	1.2792	"LOCUS_TAG=Rv1572c from gb:NC_000962.2 /DB_XREF=GeneID:886333 /DB_XREF=PID:g57116888 /SEG=NC_000962.2:-1779194	1779298 /LEN=105 /DEF=hypothetical protein /PROD=hypothetical protein."
"Rv1584c-1786305-1786526_at"	"Possible phiRv1 phage protein"	"---"	1.00102	"LOCUS_TAG=Rv1584c from gb:NC_000962.2 /DB_XREF=GeneID:886307 /DB_XREF=PID:g15608722 /SEG=NC_000962.2:-1786307	1786528 /LEN=222 /DEF=Possible phiRv1 phage protein /PROD=Possible phiRv1 phage protein."
"Rv1588c-1789166-1789834_s_at"	"Partial REP13E12 repeat protein"	"---"	1.65047	"LOCUS_TAG=Rv1588c from gb:NC_000962.2 /DB_XREF=GeneID:886325 /DB_XREF=PID:g15608726 /SEG=NC_000962.2:-1789168	1789836 /LEN=669 /DEF=Partial REP13E12 repeat protein /PROD=Partial REP13E12 repeat protein."
"Rv1987-2231024-2231452_at"	"POSSIBLE CHITINASE"	"---"	1.30932	"LOCUS_TAG=Rv1987 from gb:NC_000962.2 /DB_XREF=GeneID:885815 /DB_XREF=PID:g15609124 /SEG=NC_000962.2:+2231026	2231454 /LEN=429 /DEF=POSSIBLE CHITINASE /PROD=POSSIBLE CHITINASE. HYDROLYSIS OF CHITIN"
"Rv2015c-2261814-2263070_at"	"hypothetical protein"	"---"	1.06987	"LOCUS_TAG=Rv2015c from gb:NC_000962.2 /DB_XREF=GeneID:888378 /DB_XREF=PID:g15609152 /SEG=NC_000962.2:-2261816	2263072 /LEN=1257 /DEF=hypothetical protein /PROD=hypothetical protein."
"Rv2091c-2348556-2349290_at"	"Probable membrane protein"	"---"	1.08523	"LOCUS_TAG=Rv2091c from gb:NC_000962.2 /DB_XREF=GeneID:887469 /DB_XREF=PID:g15609228 /SEG=NC_000962.2:-2348558	2349292 /LEN=735 /DEF=Probable membrane protein /PROD=Probable membrane protein."
"Rv2348c-2626652-2626978_at"	"hypothetical protein"	"---"	1.80141	"LOCUS_TAG=Rv2348c from gb:NC_000962.2 /DB_XREF=GeneID:886006 /DB_XREF=PID:g15609485 /SEG=NC_000962.2:-2626654	2626980 /LEN=327 /DEF=hypothetical protein /PROD=hypothetical protein."
"Rv2666-2983068-2983871_s_at"	"truncated IS1081 transposase"	"---"	1.1845	"LOCUS_TAG=Rv2666 from gb:NC_000962.2 /DB_XREF=GeneID:888904 /DB_XREF=PID:g15609803 /SEG=NC_000962.2:+2983071	2983874 /LEN=804 /DEF=truncated IS1081 transposase /PROD=truncated IS1081 transposase. REQUIRED FOR THE TRANSPOSITION OF THE INSERTION ELEMENT IS1081."
"Rv3355c-3769510-3769803_r_at"	"hypothetical protein"	"---"	-1.27804	"LOCUS_TAG=Rv3355c from gb:NC_000962.2 /DB_XREF=GeneID:887660 /DB_XREF=PID:g15610491 /SEG=NC_000962.2:-3769514	3769807 /LEN=294 /DEF=hypothetical protein /PROD=hypothetical protein."
"Rv3407-3826248-3826547_at"	"hypothetical protein"	"---"	2.10144	"LOCUS_TAG=Rv3407 from gb:NC_000962.2 /DB_XREF=GeneID:887505 /DB_XREF=PID:g15610543 /SEG=NC_000962.2:+3826252	3826551 /LEN=300 /DEF=hypothetical protein /PROD=hypothetical protein."
"tRNA-2619405-2619477_i_at"	"---"	"---"	1.14543	"/GEN=tRNA /LEN=73 /NOTE=This probe set could not be annotated on the basis of probe set name-based lookup in the RefSeq entry NC_000962.2. The gene name and length data were extracted from the probe set name configured at array design time. SIF corresponding to nucleotides 2619405-2619477 of the Oct 1998 version of the M. tuberculosis genome from Genbank. Genomic location in later versions of th…
"tRNA-2765329-2765402_r_at"	"---"	"---"	-1.32077	"/GEN=tRNA /LEN=74 /NOTE=This probe set could not be annotated on the basis of probe set name-based lookup in the RefSeq entry NC_000962.2. The gene name and length data were extracted from the probe set name configured at array design time. SIF corresponding to nucleotides 2765329-2765402 of the Oct 1998 version of the M. tuberculosis genome from Genbank. Genomic location in later versions of th…
"tRNA-2794174-2794247_at"	"---"	"---"	2.23416	"/GEN=tRNA /LEN=74 /NOTE=This probe set could not be annotated on the basis of probe set name-based lookup in the RefSeq entry NC_000962.2. The gene name and length data were extracted from the probe set name configured at array design time. SIF corresponding to nucleotides 2794174-2794247 of the Oct 1998 version of the M. tuberculosis genome from Genbank. Genomic location in later versions of th…
"tRNA-2969750-2969822_i_at"	"---"	"---"	1.36175	"/GEN=tRNA /LEN=73 /NOTE=This probe set could not be annotated on the basis of probe set name-based lookup in the RefSeq entry NC_000962.2. The gene name and length data were extracted from the probe set name configured at array design time. SIF corresponding to nucleotides 2969750-2969822 of the Oct 1998 version of the M. tuberculosis genome from Genbank. Genomic location in later versions of th…
"tRNA-3431837-3431909_i_at"	"---"	"---"	1.07098	"/GEN=tRNA /LEN=73 /NOTE=This probe set could not be annotated on the basis of probe set name-based lookup in the RefSeq entry NC_000962.2. The gene name and length data were extracted from the probe set name configured at array design time. SIF corresponding to nucleotides 3431837-3431909 of the Oct 1998 version of the M. tuberculosis genome from Genbank. Genomic location in later versions of th…
"tRNA-4222578-4222664_f_at"	"---"	"---"	-1.2357	"/GEN=tRNA /LEN=87 /NOTE=This probe set could not be annotated on the basis of probe set name-based lookup in the RefSeq entry NC_000962.2. The gene name and length data were extracted from the probe set name configured at array design time. SIF corresponding to nucleotides 4222578-4222664 of the Oct 1998 version of the M. tuberculosis genome from Genbank. Genomic location in later versions of th…
"tRNA-733522-733594_at"	"---"	"---"	1.43599	"/GEN=tRNA /LEN=73 /NOTE=This probe set could not be annotated on the basis of probe set name-based lookup in the RefSeq entry NC_000962.2. The gene name and length data were extracted from the probe set name configured at array design time. SIF corresponding to nucleotides 733522-733594 of the Oct 1998 version of the M. tuberculosis genome from Genbank. Genomic location in later versions of the …
"whiB1-3595710-3595964_at"	"PROBABLE TRANSCRIPTIONAL REGULATORY PROTEIN WHIB-LIKE WHIB1"	"whiB1"	1.36303	"LOCUS_TAG=Rv3219 from gb:NC_000962.2 /GEN=whiB1 /DB_XREF=GeneID:887980 /DB_XREF=PID:g15610355 /SEG=NC_000962.2:+3595713	3595967 /LEN=255 /DEF=PROBABLE TRANSCRIPTIONAL REGULATORY PROTEIN WHIB-LIKE WHIB1 /PROD=PROBABLE TRANSCRIPTIONAL REGULATORY PROTEIN WHIB-LIKE WHIB1. INVOLVED IN TRANSCRIPTIONAL MECHANISM."

## Sheet: 12E vs 14E
"Ids"	"Comment"	"Scientific.Name."	"Log-Fold"	"Annotation.Date"
"acpM-2517769-2518116_at"	"acyl carrier protein"	"acpM"	-1.08275	"LOCUS_TAG=Rv2244 from gb:NC_000962.2 /GEN=acpM /DB_XREF=GeneID:888272 /DB_XREF=PID:g15609381 /SEG=NC_000962.2:+2517771	2518118 /LEN=348 /DEF=acyl carrier protein /PROD=acyl carrier protein. INVOLVED IN FATTY ACID BIOSYNTHESIS (MYCOLIC ACIDS SYNTHESIS); INVOLVED IN MEROMYCOLATE EXTENSION."
"desA2-1221957-1222784_at"	"POSSIBLE ACYL-[ACYL-CARRIER PROTEIN] DESATURASE DESA2 (ACYL-[ACP] DESATURASE) (STEAROYL-ACP DESATURASE)"	"desA2"	-1.40349	"LOCUS_TAG=Rv1094 from gb:NC_000962.2 /GEN=desA2 /DB_XREF=GeneID:885339 /DB_XREF=PID:g15608234 /SEG=NC_000962.2:+1221959	1222786 /LEN=828 /DEF=POSSIBLE ACYL-[ACYL-CARRIER PROTEIN] DESATURASE DESA2 (ACYL-[ACP] DESATURASE) (STEAROYL-ACP DESATURASE) /PROD=POSSIBLE ACYL-[ACYL-CARRIER PROTEIN] DESATURASE DESA2 (ACYL-[ACP] DESATURASE) (STEAROYL-ACP DESATURASE). THOUGHT TO CATALYZE THE PRINCIPAL CONVERSION OF SATURATED FATTY ACIDS TO UNSATURATED FATTY ACIDS. THOUGHT TO CONVERT STEAROYL-ACP TO OLEOYL-ACP BY INTRODUCTION OF…
"hspX-2278496-2278930_at"	"HEAT SHOCK PROTEIN HSPX (ALPHA-CRSTALLIN HOMOLOG) (14 kDa ANTIGEN) (HSP16.3)"	"hspX"	-1.13704	"LOCUS_TAG=Rv2031c from gb:NC_000962.2 /GEN=hspX /DB_XREF=GeneID:887579 /DB_XREF=PID:g15609168 /SEG=NC_000962.2:-2278498	2278932 /LEN=435 /DEF=HEAT SHOCK PROTEIN HSPX (ALPHA-CRSTALLIN HOMOLOG) (14 kDa ANTIGEN) (HSP16.3) /PROD=HEAT SHOCK PROTEIN HSPX (ALPHA-CRSTALLIN HOMOLOG) (14 kDa ANTIGEN) (HSP16.3). STRESS PROTEIN INDUCED BY ANOXIA. HAS A PROPOSED ROLE IN MAINTENANCE OF LONG-TERM VIABILITY DURING LATENT	ASYMPTOMATIC INFECTIONS	AND A PROPOSED ROLE IN REPLICATION DURING INITIAL INFECTION. REGULATED BY THE TWO COMPONENT REGULATORY SYSTEM DEVR|Rv3133c/DEVS|Rv3132c	IN RESPONSE TO A HYPOXIC SIGNAL."
"ig1035-1452946-1453201_at"	"---"	"---"	-1.58816	"DEF=Intergenic region /LEN=256 /NOTE=SIF corresponding to nucleotides 1452946-1453201 of the Oct 1998 version of the M. tuberculosis genome from Genbank. Genomic location in later versions of the genome will be different. See gb:NC_000962 for the latest sequence information."
"ig1293-1852034-1852270_at"	"---"	"---"	-1.09487	"DEF=Intergenic region /LEN=237 /NOTE=SIF corresponding to nucleotides 1852034-1852270 of the Oct 1998 version of the M. tuberculosis genome from Genbank. Genomic location in later versions of the genome will be different. See gb:NC_000962 for the latest sequence information."
"ig229-341905-342127_at"	"---"	"---"	-1.05619	"DEF=Intergenic region /LEN=223 /NOTE=SIF corresponding to nucleotides 341905-342127 of the Oct 1998 version of the M. tuberculosis genome from Genbank. Genomic location in later versions of the genome will be different. See gb:NC_000962 for the latest sequence information."
"ig2516-3594233-3594464_f_at"	"---"	"---"	-1.00867	"DEF=Intergenic region /LEN=232 /NOTE=SIF corresponding to nucleotides 3594233-3594464 of the Oct 1998 version of the M. tuberculosis genome from Genbank. Genomic location in later versions of the genome will be different. See gb:NC_000962 for the latest sequence information."
"ig499-731675-731927_at"	"---"	"---"	-1.40753	"DEF=Intergenic region /LEN=253 /NOTE=SIF corresponding to nucleotides 731675-731927 of the Oct 1998 version of the M. tuberculosis genome from Genbank. Genomic location in later versions of the genome will be different. See gb:NC_000962 for the latest sequence information."
"ig501-733324-733521_at"	"---"	"---"	-1.26525	"DEF=Intergenic region /LEN=198 /NOTE=SIF corresponding to nucleotides 733324-733521 of the Oct 1998 version of the M. tuberculosis genome from Genbank. Genomic location in later versions of the genome will be different. See gb:NC_000962 for the latest sequence information."
"infA-3880428-3880649_at"	"translation initiation factor IF-1"	"infA"	-1.6156	"LOCUS_TAG=Rv3462c from gb:NC_000962.2 /GEN=infA /DB_XREF=GeneID:887325 /DB_XREF=PID:g15610598 /SEG=NC_000962.2:-3880432	3880653 /LEN=222 /DEF=translation initiation factor IF-1 /PROD=translation initiation factor IF-1. NO SPECIFIC FUNCTION HAS SO FAR BEEN ATTRIBUTED TO THIS INITIATION FACTOR; HOWEVER	IT SEEMS TO STIMULATE MORE OR LESS ALL THE ACTIVITIES OF THE OTHER TWO INITIATION FACTORS	IF-2 AND IF-3."
"lldD2-2121905-2123149_at"	"POSSIBLE L-LACTATE DEHYDROGENASE (CYTOCHROME) LLDD2"	"lldD2"	-1.22633	"LOCUS_TAG=Rv1872c from gb:NC_000962.2 /GEN=lldD2 /DB_XREF=GeneID:885754 /DB_XREF=PID:g15609009 /SEG=NC_000962.2:-2121907	2123151 /LEN=1245 /DEF=POSSIBLE L-LACTATE DEHYDROGENASE (CYTOCHROME) LLDD2 /PROD=POSSIBLE L-LACTATE DEHYDROGENASE (CYTOCHROME) LLDD2. INVOLVED IN RESPIRATION; CATALYZES CONVERSION OF LACTATE INTO PYRUVATE [CATALYTIC ACTIVITY: (S)-LACTATE + 2 FERRICYTOCHROME C = PYRUVATE + 2 FERROCYTOCHROME C]."
"mmaA4-736296-737201_at"	"METHOXY MYCOLIC ACID SYNTHASE 4 MMAA4 (METHYL MYCOLIC ACID SYNTHASE 4) (MMA4) (HYDROXY MYCOLIC ACID SYNTHASE)"	"mmaA4"	-1.22598	"LOCUS_TAG=Rv0642c from gb:NC_000962.2 /GEN=mmaA4 /DB_XREF=GeneID:888056 /DB_XREF=PID:g15607782 /SEG=NC_000962.2:-736298	737203 /LEN=906 /DEF=METHOXY MYCOLIC ACID SYNTHASE 4 MMAA4 (METHYL MYCOLIC ACID SYNTHASE 4) (MMA4) (HYDROXY MYCOLIC ACID SYNTHASE) /PROD=METHOXY MYCOLIC ACID SYNTHASE 4 MMAA4 (METHYL MYCOLIC ACID SYNTHASE 4) (MMA4) (HYDROXY MYCOLIC ACID SYNTHASE). INVOLVED IN MYCOLIC ACIDS MODIFICATION. CATALYZES UNUSUAL S-ADENOSYL-METHIONINE-DEPENDENT TRANSFORMATION OF A CIS-OLEFIN MYCOLIC ACID INTO A SECONDARY …
"nrdE-3412082-3414163_at"	"ribonucleotide-diphosphate reductase alpha subunit"	"nrdE"	-1.09683	"LOCUS_TAG=Rv3051c from gb:NC_000962.2 /GEN=nrdE /DB_XREF=GeneID:888869 /DB_XREF=PID:g15610188 /SEG=NC_000962.2:-3412085	3414166 /LEN=2082 /DEF=ribonucleotide-diphosphate reductase alpha subunit /PROD=ribonucleotide-diphosphate reductase alpha subunit. INVOLVED IN THE DNA REPLICATION PATHWAY. CATALYZES THE BIOSYNTHESIS OF DEOXYRIBONUCLEOTIDES FROM THE CORRESPONDING RIBONUCLEOTIDES	PRECURSORS THAT ARE NECESSARY FOR DNA SYNTHESIS. [CATALYTIC ACTIVITY: 2'-DEOXYRIBONUCLEOSIDE DIPHOSPHATE + OXIDIZED THIOREDOXIN + H(2)O = RIBONUCLEOSIDE DIPHOSPHATE + REDUCED THIOREDOXIN]."
"nrdH-3414716-3414955_at"	"PROBABLE GLUTAREDOXIN ELECTRON TRANSPORT COMPONENT OF NRDEF (GLUTAREDOXIN-LIKE PROTEIN) NRDH"	"nrdH"	-1.2575	"LOCUS_TAG=Rv3053c from gb:NC_000962.2 /GEN=nrdH /DB_XREF=GeneID:888884 /DB_XREF=PID:g15610190 /SEG=NC_000962.2:-3414719	3414958 /LEN=240 /DEF=PROBABLE GLUTAREDOXIN ELECTRON TRANSPORT COMPONENT OF NRDEF (GLUTAREDOXIN-LIKE PROTEIN) NRDH /PROD=PROBABLE GLUTAREDOXIN ELECTRON TRANSPORT COMPONENT OF NRDEF (GLUTAREDOXIN-LIKE PROTEIN) NRDH. INVOLVED IN ELECTRON TRANSFER SYSTEM FOR RIBONUCLEOTIDE REDUCTASE SYSTEM NRDEF."
"PE-349622-349930_at"	"---"	"---"	-1.13685	"/GEN=PE /LEN=309 /NOTE=This probe set could not be annotated on the basis of probe set name-based lookup in the RefSeq entry NC_000962.2. The gene name and length data were extracted from the probe set name configured at array design time. SIF corresponding to nucleotides 349622-349930 of the Oct 1998 version of the M. tuberculosis genome from Genbank. Genomic location in later versions of the g…
"PPE-1561767-1563386_at"	"---"	"---"	-1.43872	"/GEN=PPE /LEN=1620 /NOTE=This probe set could not be annotated on the basis of probe set name-based lookup in the RefSeq entry NC_000962.2. The gene name and length data were extracted from the probe set name configured at array design time. SIF corresponding to nucleotides 1561767-1563386 of the Oct 1998 version of the M. tuberculosis genome from Genbank. Genomic location in later versions of t…
"rbfA-3144617-3145168_at"	"ribosome-binding factor A"	"rbfA"	-1.07685	"LOCUS_TAG=Rv2838c from gb:NC_000962.2 /GEN=rbfA /DB_XREF=GeneID:888923 /DB_XREF=PID:g15609975 /SEG=NC_000962.2:-3144620	3145171 /LEN=552 /DEF=ribosome-binding factor A /PROD=ribosome-binding factor A. ASSOCIATES WITH FREE 30S RIBOSOMAL SUBUNITS (BUT NOT WITH 30S SUBUNITS THAT ARE PART OF 70S RIBOSOMES OR POLYSOMES). ESSENTIAL FOR EFFICIENT PROCESSING OF 16S RRNA. MAY INTERACT WITH THE 5'TERMINAL HELIX REGION OF 16S SRNA."
"rc_ig1061-1485277-1485859_at"	"---"	"---"	-1.03649	"DEF=Intergenic region /LEN=583 /NOTE=SIF corresponding to the reverse complement of nucleotides 1485277-1485859 of the Oct 1998 version of the M. tuberculosis genome from Genbank. Genomic location in later versions of the genome will be different. See gb:NC_000962 for the latest sequence information."
"rc_ig2487-3551042-3551277_at"	"---"	"---"	1.79206	"DEF=Intergenic region /LEN=236 /NOTE=SIF corresponding to the reverse complement of nucleotides 3551042-3551277 of the Oct 1998 version of the M. tuberculosis genome from Genbank. Genomic location in later versions of the genome will be different. See gb:NC_000962 for the latest sequence information."
"rc_ig2516-3594233-3594464_f_at"	"---"	"---"	1.21705	"DEF=Intergenic region /LEN=1 /NOTE=SIF corresponding to the reverse complement of nucleotides 0-0 of the Oct 1998 version of the M. tuberculosis genome from Genbank. Genomic location in later versions of the genome will be different. See gb:NC_000962 for the latest sequence information."
"rc_ig2583-3690935-3691136_f_at"	"---"	"---"	1.08443	"DEF=Intergenic region /LEN=1 /NOTE=SIF corresponding to the reverse complement of nucleotides 0-0 of the Oct 1998 version of the M. tuberculosis genome from Genbank. Genomic location in later versions of the genome will be different. See gb:NC_000962 for the latest sequence information."
"rc_ig2705-3880067-3880281_at"	"---"	"---"	-1.18698	"DEF=Intergenic region /LEN=215 /NOTE=SIF corresponding to the reverse complement of nucleotides 3880067-3880281 of the Oct 1998 version of the M. tuberculosis genome from Genbank. Genomic location in later versions of the genome will be different. See gb:NC_000962 for the latest sequence information."
"rc_ig863-1205797-1205981_at"	"---"	"---"	-1.00532	"DEF=Intergenic region /LEN=185 /NOTE=SIF corresponding to the reverse complement of nucleotides 1205797-1205981 of the Oct 1998 version of the M. tuberculosis genome from Genbank. Genomic location in later versions of the genome will be different. See gb:NC_000962 for the latest sequence information."
"rplA-735515-736222_at"	"50S ribosomal protein L1"	"rplA"	-1.18385	"LOCUS_TAG=Rv0641 from gb:NC_000962.2 /GEN=rplA /DB_XREF=GeneID:888043 /DB_XREF=PID:g15607781 /SEG=NC_000962.2:+735517	736224 /LEN=708 /DEF=50S ribosomal protein L1 /PROD=50S ribosomal protein L1. THIS PROTEIN BINDS DIRECTLY TO 23S RIBOSOMAL RNA AND IS LOCATED IN THE NEIGHBORHOOD OF THE SITE WHERE ELONGATION FACTOR TU IS BOUND TO THE RIBOSOME."
"rplB-802526-803368_at"	"50S ribosomal protein L2"	"rplB"	-1.03226	"LOCUS_TAG=Rv0704 from gb:NC_000962.2 /GEN=rplB /DB_XREF=GeneID:888341 /DB_XREF=PID:g15607844 /SEG=NC_000962.2:+802528	803370 /LEN=843 /DEF=50S ribosomal protein L2 /PROD=50S ribosomal protein L2. THIS PROTEIN IS A PRIMARY 23S RRNA-BINDING PROTEIN. IT HAS PEPTIDYLTRANSFERASE ACTIVITY."
"rplD-801460-802131_at"	"50S ribosomal protein L4"	"rplD"	-1.55505	"LOCUS_TAG=Rv0702 from gb:NC_000962.2 /GEN=rplD /DB_XREF=GeneID:888345 /DB_XREF=PID:g15607842 /SEG=NC_000962.2:+801462	802133 /LEN=672 /DEF=50S ribosomal protein L4 /PROD=50S ribosomal protein L4. THIS PROTEIN BINDS DIRECTLY AND SPECIFICALLY TO 23S RRNA."
"rplK-735020-735448_at"	"50S ribosomal protein L11"	"rplK"	-1.0482	"LOCUS_TAG=Rv0640 from gb:NC_000962.2 /GEN=rplK /DB_XREF=GeneID:888045 /DB_XREF=PID:g15607780 /SEG=NC_000962.2:+735022	735450 /LEN=429 /DEF=50S ribosomal protein L11 /PROD=50S ribosomal protein L11. THIS PROTEIN BINDS DIRECTLY TO 23S RIBOSOMAL RNA."
"rplW-802131-802433_at"	"50S ribosomal protein L23"	"rplW"	-1.1173	"LOCUS_TAG=Rv0703 from gb:NC_000962.2 /GEN=rplW /DB_XREF=GeneID:888353 /DB_XREF=PID:g15607843 /SEG=NC_000962.2:+802133	802435 /LEN=303 /DEF=50S ribosomal protein L23 /PROD=50S ribosomal protein L23. BINDS TO A SPECIFIC REGION ON THE 23S RRNA."
"rplX-811740-812057_at"	"50S ribosomal protein L24"	"rplX"	-1.07325	"LOCUS_TAG=Rv0715 from gb:NC_000962.2 /GEN=rplX /DB_XREF=GeneID:888421 /DB_XREF=PID:g15607855 /SEG=NC_000962.2:+811742	812059 /LEN=318 /DEF=50S ribosomal protein L24 /PROD=50S ribosomal protein L24. THIS PROTEIN IS FOUND IN THE RIBONUCLEOPROTEIN CORE AND IS INVOLVED IN THE EARLY ASSEMBLY OF THE 50S SUBUNIT. IT IS NOT INVOLVED IN THE FUNCTIONS OF THE MATURE 50S SUBUNIT."
"rpmA-2739770-2740030_at"	"50S ribosomal protein L27"	"rpmA"	-1.08152	"LOCUS_TAG=Rv2441c from gb:NC_000962.2 /GEN=rpmA /DB_XREF=GeneID:885919 /DB_XREF=PID:g15609578 /SEG=NC_000962.2:-2739772	2740032 /LEN=261 /DEF=50S ribosomal protein L27 /PROD=50S ribosomal protein L27. INVOLVED IN TRANSLATION MECHANISMS."
"rpmE-1455161-1455403_at"	"50S ribosomal protein L31"	"rpmE"	-1.75927	"LOCUS_TAG=Rv1298 from gb:NC_000962.2 /GEN=rpmE /DB_XREF=GeneID:886955 /DB_XREF=PID:g15608438 /SEG=NC_000962.2:+1455163	1455405 /LEN=243 /DEF=50S ribosomal protein L31 /PROD=50S ribosomal protein L31. INVOLVED IN TRANSLATION"
"rpsO-3093476-3093745_at"	"30S ribosomal protein S15"	"rpsO"	-1.08267	"LOCUS_TAG=Rv2785c from gb:NC_000962.2 /GEN=rpsO /DB_XREF=GeneID:888455 /DB_XREF=PID:g15609922 /SEG=NC_000962.2:-3093479	3093748 /LEN=270 /DEF=30S ribosomal protein S15 /PROD=30S ribosomal protein S15. INVOLVED IN TRANSLATION MECHANISM. THIS PROTEIN IS ONE OF THE 16S RIBOSOMAL RNA BINDING PROTEINS."
"rpsQ-805754-806164_at"	"30S ribosomal protein S17"	"rpsQ"	-1.17735	"LOCUS_TAG=Rv0710 from gb:NC_000962.2 /GEN=rpsQ /DB_XREF=GeneID:888391 /DB_XREF=PID:g15607850 /SEG=NC_000962.2:+805756	806166 /LEN=411 /DEF=30S ribosomal protein S17 /PROD=30S ribosomal protein S17. PROTEIN S17 BINDS SPECIFICALLY TO THE 5' END OF 16S RIBOSOMAL RNA."
"Rv0250c-301733-302026_at"	"hypothetical protein"	"---"	-1.08841	"LOCUS_TAG=Rv0250c from gb:NC_000962.2 /DB_XREF=GeneID:886669 /DB_XREF=PID:g15607391 /SEG=NC_000962.2:-301735	302028 /LEN=294 /DEF=hypothetical protein /PROD=hypothetical protein. UNKNOWN. POSSIBLY DOWN-REGULATED BY HSPR|Rv0353."
"Rv0282-342128-344023_at"	"hypothetical protein"	"---"	-1.32585	"LOCUS_TAG=Rv0282 from gb:NC_000962.2 /DB_XREF=GeneID:886613 /DB_XREF=PID:g15607423 /SEG=NC_000962.2:+342130	344025 /LEN=1896 /DEF=hypothetical protein /PROD=hypothetical protein."
"Rv0283-344020-345636_at"	"POSSIBLE CONSERVED MEMBRANE PROTEIN"	"---"	-1.01611	"LOCUS_TAG=Rv0283 from gb:NC_000962.2 /DB_XREF=GeneID:886645 /DB_XREF=PID:g15607424 /SEG=NC_000962.2:+344022	345638 /LEN=1617 /DEF=POSSIBLE CONSERVED MEMBRANE PROTEIN /PROD=POSSIBLE CONSERVED MEMBRANE PROTEIN."
"Rv0287-351523-351816_at"	"ESAT-6 LIKE PROTEIN ESXG (CONSERVED HYPOTHETICAL PROTEIN TB9.8)"	"esxG"	-2.46782	"LOCUS_TAG=Rv0287 from gb:NC_000962.2 /GEN=esxG /DB_XREF=GeneID:886604 /DB_XREF=PID:g15607428 /SEG=NC_000962.2:+351525	351818 /LEN=294 /DEF=ESAT-6 LIKE PROTEIN ESXG (CONSERVED HYPOTHETICAL PROTEIN TB9.8) /PROD=ESAT-6 LIKE PROTEIN ESXG (CONSERVED HYPOTHETICAL PROTEIN TB9.8)."
"Rv0288-351846-352136_i_at"	"LOW MOLECULAR WEIGHT PROTEIN ANTIGEN 7 ESXH (10 kDa ANTIGEN) (CFP-7) (PROTEIN TB10.4)"	"esxH"	-1.09079	"LOCUS_TAG=Rv0288 from gb:NC_000962.2 /GEN=esxH /DB_XREF=GeneID:886603 /DB_XREF=PID:g15607429 /SEG=NC_000962.2:+351848	352138 /LEN=291 /DEF=LOW MOLECULAR WEIGHT PROTEIN ANTIGEN 7 ESXH (10 kDa ANTIGEN) (CFP-7) (PROTEIN TB10.4) /PROD=LOW MOLECULAR WEIGHT PROTEIN ANTIGEN 7 ESXH (10 kDa ANTIGEN) (CFP-7) (PROTEIN TB10.4). UNKNOWN. MAY BE INVOLVED IN VIRULENCE."
"Rv0341-409360-410799_at"	"ISONIAZID INDUCTIBLE GENE PROTEIN INIB"	"iniB"	-1.03999	"LOCUS_TAG=Rv0341 from gb:NC_000962.2 /GEN=iniB /DB_XREF=GeneID:886518 /DB_XREF=PID:g15607482 /SEG=NC_000962.2:+409362	410801 /LEN=1440 /DEF=ISONIAZID INDUCTIBLE GENE PROTEIN INIB /PROD=ISONIAZID INDUCTIBLE GENE PROTEIN INIB."
"Rv0455c-545373-545819_at"	"hypothetical protein"	"---"	-1.44561	"LOCUS_TAG=Rv0455c from gb:NC_000962.2 /DB_XREF=GeneID:886314 /DB_XREF=PID:g15607596 /SEG=NC_000962.2:-545375	545821 /LEN=447 /DEF=hypothetical protein /PROD=hypothetical protein."
"Rv0483-571708-573063_at"	"PROBABLE CONSERVED LIPOPROTEIN LPRQ"	"lprQ"	-1.49255	"LOCUS_TAG=Rv0483 from gb:NC_000962.2 /GEN=lprQ /DB_XREF=GeneID:887167 /DB_XREF=PID:g15607624 /SEG=NC_000962.2:+571710	573065 /LEN=1356 /DEF=PROBABLE CONSERVED LIPOPROTEIN LPRQ /PROD=PROBABLE CONSERVED LIPOPROTEIN LPRQ."
"Rv0805-898829-899785_at"	"hypothetical protein"	"---"	-1.04259	"LOCUS_TAG=Rv0805 from gb:NC_000962.2 /DB_XREF=GeneID:885326 /DB_XREF=PID:g15607945 /SEG=NC_000962.2:+898831	899787 /LEN=957 /DEF=hypothetical protein /PROD=hypothetical protein."
"Rv1037c-1160542-1160826_s_at"	"PUTATIVE ESAT-6 LIKE PROTEIN ESXI (ESAT-6 LIKE PROTEIN 1)"	"esxI"	-1.14291	"LOCUS_TAG=Rv1037c from gb:NC_000962.2 /GEN=esxI /DB_XREF=GeneID:888299 /DB_XREF=PID:g15608177 /SEG=NC_000962.2:-1160544	1160828 /LEN=285 /DEF=PUTATIVE ESAT-6 LIKE PROTEIN ESXI (ESAT-6 LIKE PROTEIN 1) /PROD=PUTATIVE ESAT-6 LIKE PROTEIN ESXI (ESAT-6 LIKE PROTEIN 1)."
"Rv1038c-1160853-1161149_s_at"	"ESAT-6 LIKE PROTEIN ESXJ (ESAT-6 LIKE PROTEIN 2)"	"esxJ"	-1.02539	"LOCUS_TAG=Rv1038c from gb:NC_000962.2 /GEN=esxJ /DB_XREF=GeneID:888372 /DB_XREF=PID:g15608178 /SEG=NC_000962.2:-1160855	1161151 /LEN=297 /DEF=ESAT-6 LIKE PROTEIN ESXJ (ESAT-6 LIKE PROTEIN 2) /PROD=ESAT-6 LIKE PROTEIN ESXJ (ESAT-6 LIKE PROTEIN 2)."
"Rv1072-1196277-1197113_at"	"PROBABLE CONSERVED TRANSMEMBRANE PROTEIN"	"---"	-1.15718	"LOCUS_TAG=Rv1072 from gb:NC_000962.2 /DB_XREF=GeneID:887114 /DB_XREF=PID:g15608212 /SEG=NC_000962.2:+1196279	1197115 /LEN=837 /DEF=PROBABLE CONSERVED TRANSMEMBRANE PROTEIN /PROD=PROBABLE CONSERVED TRANSMEMBRANE PROTEIN."
"Rv1871c-2121493-2121882_at"	"hypothetical protein"	"---"	-1.57305	"LOCUS_TAG=Rv1871c from gb:NC_000962.2 /DB_XREF=GeneID:885804 /DB_XREF=PID:g15609008 /SEG=NC_000962.2:-2121495	2121884 /LEN=390 /DEF=hypothetical protein /PROD=hypothetical protein."
"Rv1987-2231024-2231452_at"	"POSSIBLE CHITINASE"	"---"	-1.02787	"LOCUS_TAG=Rv1987 from gb:NC_000962.2 /DB_XREF=GeneID:885815 /DB_XREF=PID:g15609124 /SEG=NC_000962.2:+2231026	2231454 /LEN=429 /DEF=POSSIBLE CHITINASE /PROD=POSSIBLE CHITINASE. HYDROLYSIS OF CHITIN"
"Rv2159c-2420629-2421663_at"	"hypothetical protein"	"---"	-1.01958	"LOCUS_TAG=Rv2159c from gb:NC_000962.2 /DB_XREF=GeneID:887236 /DB_XREF=PID:g15609296 /SEG=NC_000962.2:-2420631	2421665 /LEN=1035 /DEF=hypothetical protein /PROD=hypothetical protein."
"Rv2348c-2626652-2626978_at"	"hypothetical protein"	"---"	-1.50469	"LOCUS_TAG=Rv2348c from gb:NC_000962.2 /DB_XREF=GeneID:886006 /DB_XREF=PID:g15609485 /SEG=NC_000962.2:-2626654	2626980 /LEN=327 /DEF=hypothetical protein /PROD=hypothetical protein."
"Rv2840c-3147956-3148255_at"	"hypothetical protein"	"---"	-1.22199	"LOCUS_TAG=Rv2840c from gb:NC_000962.2 /DB_XREF=GeneID:888189 /DB_XREF=PID:g15609977 /SEG=NC_000962.2:-3147959	3148258 /LEN=300 /DEF=hypothetical protein /PROD=hypothetical protein."
"Rv3407-3826248-3826547_at"	"hypothetical protein"	"---"	-1.35357	"LOCUS_TAG=Rv3407 from gb:NC_000962.2 /DB_XREF=GeneID:887505 /DB_XREF=PID:g15610543 /SEG=NC_000962.2:+3826252	3826551 /LEN=300 /DEF=hypothetical protein /PROD=hypothetical protein."
"tRNA-1512726-1512809_at"	"---"	"---"	-1.084	"/GEN=tRNA /LEN=84 /NOTE=This probe set could not be annotated on the basis of probe set name-based lookup in the RefSeq entry NC_000962.2. The gene name and length data were extracted from the probe set name configured at array design time. SIF corresponding to nucleotides 1512726-1512809 of the Oct 1998 version of the M. tuberculosis genome from Genbank. Genomic location in later versions of th…
"tRNA-2794174-2794247_at"	"---"	"---"	-1.64841	"/GEN=tRNA /LEN=74 /NOTE=This probe set could not be annotated on the basis of probe set name-based lookup in the RefSeq entry NC_000962.2. The gene name and length data were extracted from the probe set name configured at array design time. SIF corresponding to nucleotides 2794174-2794247 of the Oct 1998 version of the M. tuberculosis genome from Genbank. Genomic location in later versions of th…
"tRNA-2835492-2835564_i_at"	"---"	"---"	-1.42921	"/GEN=tRNA /LEN=73 /NOTE=This probe set could not be annotated on the basis of probe set name-based lookup in the RefSeq entry NC_000962.2. The gene name and length data were extracted from the probe set name configured at array design time. SIF corresponding to nucleotides 2835492-2835564 of the Oct 1998 version of the M. tuberculosis genome from Genbank. Genomic location in later versions of th…
"tRNA-731601-731674_at"	"---"	"---"	-1.1437	"/GEN=tRNA /LEN=74 /NOTE=This probe set could not be annotated on the basis of probe set name-based lookup in the RefSeq entry NC_000962.2. The gene name and length data were extracted from the probe set name configured at array design time. SIF corresponding to nucleotides 731601-731674 of the Oct 1998 version of the M. tuberculosis genome from Genbank. Genomic location in later versions of the …
"tRNA-733522-733594_at"	"---"	"---"	-1.04998	"/GEN=tRNA /LEN=73 /NOTE=This probe set could not be annotated on the basis of probe set name-based lookup in the RefSeq entry NC_000962.2. The gene name and length data were extracted from the probe set name configured at array design time. SIF corresponding to nucleotides 733522-733594 of the Oct 1998 version of the M. tuberculosis genome from Genbank. Genomic location in later versions of the …
